# Supplementary material for: Spectroscopy (Raman, XPS, and GDMS) and XRD analysis for studying the interaction between nuclear grade graphite and molten 2LiF-BeF2 (FLiBe) at 700 °C
Source: Data Brief. 2018 Aug 30;20:1816–21. doi: 10.1016/j.dib.2018.08.079 (PMC6169443; doi:10.1016/j.dib.2018.08.079)
Supplement: Supplementary file 2 — Supplementary material [file mmc2.xlsx]

## Sheet: GDMS_IG110
		Graphite	Graphite	Graphite
		Background Check	Control sample	Test sample
Element	Detection limit	Concentration(wppm)	Concentration(wppm)	Concentration(wppm)
Ag	0.1	< 0.1	< 0.1	< 0.1
Al	0.1	1.2	6.9	9.9
As	0.1	< 0.1	2.4	1.8
Au	0.1	< 0.1	< 0.1	< 0.1
B	0.05	0.1	32	3.6
Ba	0.05	< 0.05	< 0.05	< 0.05
Be	0.05	< 0.05	0.08	310
Bi	0.05	< 0.05	< 0.05	< 0.05
Br	0.1	< 0.1	< 0.1	< 0.1
C	Matrix	Matrix	Matrix	Matrix
Ca	0.1	2	4.5	4.2
Cd	0.1	< 0.1	< 0.1	< 0.1
Ce	0.05	< 0.05	< 0.05	< 0.05
Cl	0.1	1.7	4.1	0.8
Co	0.1	0.2	0.3	0.5
Cr	0.1	1	1.1	1.2
Cs	0.05	< 0.05	< 0.05	< 0.05
Cu	0.1	0.2	0.8	1.2
Dy	0.05	< 0.05	< 0.05	< 0.05
Er	0.05	< 0.05	< 0.05	< 0.05
Eu	0.05	< 0.05	< 0.05	< 0.05
F	0.1	4.8 **	16 **	68 **
Fe	0.1	0.1	0.55	4
Ga	0.1	< 0.1	< 0.1	< 0.1
Gd	0.05	< 0.05	< 0.05	< 0.05
Ge	0.1	< 0.1	< 0.1	< 0.1
Hf	0.05	< 0.05	< 0.05	< 0.05
Hg	0.1	< 0.1	< 0.1	< 0.1
Ho	0.05	< 0.05	< 0.05	< 0.05
I	0.05	< 0.05	< 0.05	< 0.05
In	0.1	< 0.1	< 0.1	< 0.1
Ir	0.1	< 0.1	< 0.1	< 0.1
K	0.1	1.3	7.1	2.6
La	0.05	< 0.05	< 0.01	< 0.01
Li	0.05	< 0.05	14	30
Lu	0.05	< 0.05	< 0.05	< 0.05
Mg	0.1	0.5	1.4	2
Mn	0.01	< 0.01	0.06	0.07
Mo	0.1	0.1	0.1	0.1
N	-	-	-	-
0	0.1	0.7	12	1.4
Nb	0.05	< 0.05	< 0.05	< 0.05
Nd	0.05	< 0.05	< 0.05	< 0.05
Ni	0.1	0.9	1.1	1.5
O	-	-	-	-
Os	0.1	< 0.1	< 0.1	< 0.1
P	0.1	0.3	0.3	0.5
Pb	0.05	< 0.05	< 0.05	< 0.05
Pd	0.1	< 0.1	< 0.1	< 0.1
Pr	0.05	< 0.05	< 0.05	< 0.05
Pt	0.1	< 0.1	< 0.1	< 0.1
Rb	0.05	< 0.05	< 0.05	< 0.05
Re	0.1	< 0.1	< 0.1	< 0.1
Rh	0.1	< 0.1	< 0.1	< 0.1
Ru	0.1	< 0.1	< 0.1	< 0.1
S	0.1	32	29	24
Sb	0.1	< 0.1	< 0.1	< 0.1
Sc	0.01	< 0.01	< 0.01	< 0.01
Se	0.5	< 0.5	< 0.5	< 0.5
Si	0.1	22	18	14
Sm	0.05	< 0.05	< 0.05	< 0.05
Sn	0.1	< 0.1	< 0.1	< 0.1
Sr	0.05	< 0.05	< 0.05	< 0.05
Ta	1	4	2.2	2.3
Tb	0.05	< 0.05	< 0.05	< 0.05
Te	0.1	< 0.1	< 0.1	< 0.1
Th	0.01	< 0.01	< 0.01	< 0.01
Ti	0.01	0.04	0.4	0.1
Tl	0.1	< 0.1	< 0.1	< 0.1
Tm	0.05	< 0.05	< 0.05	< 0.05
U	0.01	< 0.01	< 0.01	< 0.01
V	0.01	< 0.01	3.2	0.6
W	0.1	< 0.1	0.3	0.3
Y	0.05	< 0.05	< 0.05	< 0.05
Yb	0.05	< 0.05	< 0.05	< 0.05
Zn	0.1	0.4	0.6	0.6
Zr	0.01	< 0.01	0.04	< 0.01
** Fluorine uncorrected by RSF, data in Element Concentration (ppm wt)

## Sheet: Mercury Porosimetry_IG110
Diameter	dV/d(log(d))
µm	cc/g
0.00295	0.01157
0.00362	0.01582
0.00414	0.0235
0.00457	0.05034
0.00491	0.0461
0.00509	0.04737
0.00562	0.04191
0.00605	0.04737
0.00627	0.0585
0.0069	0.04413
0.0079	0.0558
0.00849	0.05506
0.00913	0.05304
0.00982	0.0558
0.01084	0.05453
0.01166	0.05182
0.01209	0.05654
0.01331	0.0558
0.01431	0.0523
0.01484	0.05304
0.01543	0.04758
0.01895	0.03517
0.02091	0.04138
0.02475	0.02822
0.02662	0.0235
0.03047	0.01454
0.03478	0.02149
0.03981	0.01332
0.04394	0.01407
0.04837	0.01205
0.05324	0.01285
0.06094	0.00733
0.07233	0.00935
0.07962	0.0086
0.09113	0.00786
0.10032	0.00786
0.11072	0.00712
0.14466	0.01057
0.18901	0.00712
0.20327	0.00786
0.2561	0.01131
0.30397	0.01131
0.39716	0.01131
0.48757	0.01131
0.60012	0.01057
0.71228	0.01057
0.81312	0.01057
0.89743	0.00982
0.98791	0.00908
1.1307	0.00908
1.58873	0.0235
1.81365	0.04758
2.0017	0.07171
2.07579	0.09504
2.23231	0.11912
2.31494	0.14324
2.40063	0.16658
2.55496	0.19065
2.64954	0.21404
2.74761	0.22719
2.95478	0.21404
3.17757	0.19065
3.29519	0.16658
3.41716	0.14324
3.91107	0.11912
4.00354	0.10623
4.3054	0.09504
4.75181	0.07097
5.04419	0.062
5.42453	0.04758
5.98697	0.03369
6.43839	0.0235
7.08754	0.02001
8.11196	0.01582
8.92984	0.01306
10.2205	0.0111
19.9697	0.00489
29.7857	0.00489
40.3576	0.00415
49.6737	0.00415
61.1402	0.00415
72.3794	0.00415
79.8841	0.00415
91.1933	0.00415
100.649	0.00415
198.708	0.00341
308.151	0.00213
402.622	0.00139
507.278	0.00139
602.09	0.00139
712.77	0.00139
815.792	0.00139
898.043	0.00139
991.157	0.00139

## Sheet: XRD raw data_IG110
Control sample		Test sample
2 θ (degree)	Intensity (a.u)	2 θ (degree)	Intensity (a.u)
15	-0.05851	15	0.05476
15.01	-0.0567	15.005	0.06154
15.02	-0.05617	15.01	0.0476
15.03	-0.04724	15.015	0.01534
15.04	-0.01446	15.02	-0.01161
15.05	-0.00933	15.025	-0.04288
15.06	-0.0269	15.03	-0.06296
15.07	0.01819	15.035	-0.05491
15.08	-0.00466	15.04	-0.01423
15.09	-0.03473	15.045	0.02716
15.1	-0.02452	15.05	0.06634
15.11	-0.03319	15.055	0.08405
15.12	-0.04724	15.06	0.10157
15.13	-0.04176	15.065	0.11242
15.14	-0.02274	15.07	0.12171
15.15	0.00246	15.075	0.09193
15.16	-0.02627	15.08	0.04691
15.17	-0.0494	15.085	0.01537
15.18	-0.04588	15.09	-0.00267
15.19	-0.01669	15.095	-0.0092
15.2	-0.01749	15.1	-0.04142
15.21	-0.04575	15.105	-0.06454
15.22	-0.02829	15.11	-0.06742
15.23	-0.02557	15.115	-0.05811
15.24	-0.02433	15.12	-0.0215
15.25	0.04256	15.125	0.01494
15.26	0.06926	15.13	0.04563
15.27	0.02876	15.135	0.07712
15.28	-0.01408	15.14	0.07568
15.29	-0.04382	15.145	0.05457
15.3	-0.04324	15.15	0.02868
15.31	-0.02655	15.155	0.00305
15.32	-0.01888	15.16	0.000902383
15.33	-0.04915	15.165	-0.00495
15.34	-0.03142	15.17	-0.02237
15.35	-0.03291	15.175	-0.03153
15.36	-0.04034	15.18	-0.01899
15.37	0.0182	15.185	-0.00697
15.38	0.01785	15.19	0.01423
15.39	0.000784386	15.195	0.0368
15.4	-0.01042	15.2	0.04876
15.41	-0.03667	15.205	0.05476
15.42	0.01224	15.21	0.06827
15.43	1.03e-05	15.215	0.07264
15.44	-0.00962	15.22	0.07452
15.45	0.02008	15.225	0.04895
15.46	-0.03434	15.23	0.01925
15.47	-0.00972	15.235	0.0277
15.48	-0.01077	15.24	0.0432
15.49	-0.05424	15.245	0.02231
15.5	-0.07005	15.25	-0.01911
15.51	-0.07424	15.255	-0.03903
15.52	-0.03248	15.26	-0.05267
15.53	0.01364	15.265	-0.0501
15.54	0.02741	15.27	-0.05343
15.55	0.00773	15.275	-0.04382
15.56	-0.01205	15.28	-0.01122
15.57	-0.0578	15.285	0.00703
15.58	-0.0704	15.29	0.01205
15.59	-0.06268	15.295	-0.00629
15.6	-0.04232	15.3	-0.01986
15.61	-0.00563	15.305	-0.02589
15.62	0.00988	15.31	-0.03974
15.63	-0.00718	15.315	-0.04182
15.64	-0.0167	15.32	-0.03089
15.65	-0.01941	15.325	-0.01818
15.66	-0.02226	15.33	0.0092
15.67	-0.05562	15.335	0.01308
15.68	-0.06258	15.34	0.02114
15.69	-0.07476	15.345	0.032
15.7	-0.05884	15.35	0.04543
15.71	-0.05381	15.355	0.04546
15.72	-0.05271	15.36	0.04218
15.73	0.00172	15.365	0.02026
15.74	0.05495	15.37	0.00611
15.75	0.06151	15.375	-0.00725
15.76	0.06034	15.38	-0.00992
15.77	-0.01669	15.385	0.00764
15.78	-0.04784	15.39	0.01475
15.79	-0.03908	15.395	0.01397
15.8	-0.05732	15.4	-0.01019
15.81	-0.0246	15.405	-0.02508
15.82	-0.0012	15.41	-0.0251
15.83	0.00708	15.415	-0.01823
15.84	-0.00253	15.42	-0.0153
15.85	-0.04353	15.425	-0.02118
15.86	-0.04007	15.43	-0.01691
15.87	-0.01942	15.435	0.00153
15.88	-0.04215	15.44	0.03609
15.89	-0.01619	15.445	0.05228
15.9	0.00344	15.45	0.04145
15.91	-0.0031	15.455	0.01708
15.92	-0.01438	15.46	0.00788
15.93	-0.02248	15.465	-0.00371
15.94	-0.01985	15.47	-0.00653
15.95	-0.0465	15.475	-0.02141
15.96	-0.04233	15.48	-0.03025
15.97	-0.0441	15.485	-0.01601
15.98	-0.01544	15.49	0.00411
15.99	-0.00942	15.495	0.03886
16	0.02545	15.5	0.06093
16.01	0.04586	15.505	0.07599
16.02	0.0392	15.51	0.08119
16.03	0.00113	15.515	0.0583
16.04	-0.05359	15.52	0.00785
16.05	-0.08722	15.525	-0.04417
16.06	-0.09175	15.53	-0.06635
16.07	-0.06887	15.535	-0.06833
16.08	-0.00458	15.54	-0.06941
16.09	0.04626	15.545	-0.06791
16.1	0.02013	15.55	-0.05741
16.11	-0.02687	15.555	-0.01443
16.12	-0.0499	15.56	0.02951
16.13	-0.09475	15.565	0.07039
16.14	-0.06183	15.57	0.07678
16.15	-0.0275	15.575	0.07166
16.16	-0.03992	15.58	0.06903
16.17	-0.01874	15.585	0.0574
16.18	-0.00238	15.59	0.04183
16.19	0.00441	15.595	0.03003
16.2	0.03049	15.6	0.00294
16.21	0.003	15.605	-0.02103
16.22	-0.08037	15.61	-0.0172
16.23	-0.08843	15.615	-0.02432
16.24	-0.06732	15.62	-0.01841
16.25	-0.04144	15.625	-0.02383
16.26	0.000454713	15.63	-0.03438
16.27	-0.00834	15.635	-0.02725
16.28	-0.0191	15.64	-0.00404
16.29	-0.05185	15.645	0.02372
16.3	-0.07356	15.65	0.05825
16.31	-0.06894	15.655	0.05995
16.32	-0.05112	15.66	0.0536
16.33	-0.01829	15.665	0.04882
16.34	0.02604	15.67	0.04115
16.35	0.02381	15.675	0.01925
16.36	0.00199	15.68	0.00398
16.37	-0.04127	15.685	-0.01771
16.38	-0.08355	15.69	-0.0311
16.39	-0.05466	15.695	-0.02458
16.4	-0.02008	15.7	-0.01977
16.41	-0.01525	15.705	-0.02513
16.42	-0.00209	15.71	-0.03638
16.43	-0.02205	15.715	-0.0286
16.44	-0.03599	15.72	-0.02142
16.45	-0.06015	15.725	-0.00856
16.46	-0.05421	15.73	0.00266
16.47	-0.04207	15.735	0.00865
16.48	-0.05679	15.74	0.01777
16.49	-0.04118	15.745	0.02713
16.5	-0.01281	15.75	0.03425
16.51	-0.04105	15.755	0.02772
16.52	-0.05064	15.76	0.01635
16.53	-0.02641	15.765	0.01978
16.54	-0.04754	15.77	0.01845
16.55	-0.04841	15.775	0.01219
16.56	-0.04124	15.78	2.07086e-05
16.57	-0.02248	15.785	-0.02195
16.58	-0.04853	15.79	-0.02645
16.59	-0.05343	15.795	-0.03589
16.6	-0.02115	15.8	-0.03274
16.61	-0.03958	15.805	-0.02446
16.62	-0.04486	15.81	-0.01904
16.63	-0.02131	15.815	-0.0015
16.64	-0.06312	15.82	0.03036
16.65	-0.06731	15.825	0.05825
16.66	-0.05159	15.83	0.0723
16.67	-0.01982	15.835	0.08948
16.68	0.01007	15.84	0.10796
16.69	0.00916	15.845	0.11296
16.7	-0.02757	15.85	0.08738
16.71	-0.01803	15.855	0.06182
16.72	0.00792	15.86	0.03778
16.73	-0.00752	15.865	0.02252
16.74	0.03219	15.87	0.00976
16.75	0.04592	15.875	-0.02569
16.76	-0.01257	15.88	-0.05526
16.77	-0.03649	15.885	-0.06613
16.78	-0.06454	15.89	-0.04711
16.79	-0.09228	15.895	-0.02132
16.8	-0.07729	15.9	0.01296
16.81	-0.05503	15.905	0.03158
16.82	-0.04704	15.91	0.04608
16.83	-0.01935	15.915	0.06911
16.84	-0.00836	15.92	0.07909
16.85	0.00303	15.925	0.08606
16.86	-0.01751	15.93	0.08444
16.87	-0.02203	15.935	0.06974
16.88	-0.03456	15.94	0.0415
16.89	-0.04462	15.945	0.01002
16.9	-0.02069	15.95	-0.02304
16.91	0.00782	15.955	-0.05096
16.92	-0.01229	15.96	-0.04948
16.93	-0.006	15.965	-0.03504
16.94	-0.01248	15.97	-0.02198
16.95	-0.08037	15.975	-0.00833
16.96	-0.0657	15.98	0.01823
16.97	-0.03713	15.985	0.03065
16.98	-0.03325	15.99	0.03166
16.99	-0.04118	15.995	0.01974
17	-0.05045	16	0.03465
17.01	-0.02812	16.005	0.0525
17.02	0.03925	16.01	0.06441
17.03	9.22e-05	16.015	0.05082
17.04	-0.02376	16.02	0.0138
17.05	-0.02929	16.025	-0.01365
17.06	-0.07058	16.03	-0.02259
17.07	-0.06387	16.035	-0.01243
17.08	0.01585	16.04	-0.0165
17.09	0.03613	16.045	-0.03191
17.1	0.01058	16.05	-0.04886
17.11	-0.03792	16.055	-0.04284
17.12	-0.07143	16.06	-0.0225
17.13	-0.03731	16.065	-0.01361
17.14	-0.04102	16.07	-0.00633
17.15	-0.03907	16.075	-0.00939
17.16	-0.01162	16.08	-0.01034
17.17	-0.00911	16.085	0.00188
17.18	-0.02459	16.09	0.01682
17.19	-0.01381	16.095	0.03245
17.2	-0.01762	16.1	0.01876
17.21	-0.03474	16.105	-0.013
17.22	-0.05475	16.11	-0.04086
17.23	-0.06957	16.115	-0.04622
17.24	-0.06153	16.12	-0.04846
17.25	-0.01181	16.125	-0.04202
17.26	-0.00436	16.13	-0.02186
17.27	-0.03425	16.135	-0.01776
17.28	-0.05399	16.14	0.0118
17.29	-0.04705	16.145	0.03648
17.3	-0.00851	16.15	0.03495
17.31	-0.0181	16.155	0.03125
17.32	-0.00818	16.16	0.01173
17.33	0.01287	16.165	-0.01925
17.34	0.00119	16.17	-0.02506
17.35	-0.02289	16.175	-0.0272
17.36	-0.00864	16.18	-0.03721
17.37	0.01085	16.185	-0.07096
17.38	-0.0272	16.19	-0.07127
17.39	-0.04688	16.195	-0.05688
17.4	-0.04921	16.2	-0.02507
17.41	-0.0492	16.205	-0.00382
17.42	-0.04464	16.21	-0.011
17.43	-0.05473	16.215	-0.02434
17.44	-0.04864	16.22	-0.02907
17.45	-0.02259	16.225	-0.01386
17.46	0.000320045	16.23	0.00672
17.47	-0.01328	16.235	0.02453
17.48	-0.03571	16.24	0.0067
17.49	-0.01939	16.245	-0.03666
17.5	-0.0359	16.25	-0.05365
17.51	-0.04358	16.255	-0.04856
17.52	-0.05065	16.26	-0.03703
17.53	-0.03768	16.265	-0.03887
17.54	-0.03354	16.27	-0.06516
17.55	-0.03053	16.275	-0.07064
17.56	-0.02289	16.28	-0.05448
17.57	-0.01688	16.285	-0.02885
17.58	-0.01301	16.29	-0.03297
17.59	-0.04235	16.295	-0.04233
17.6	-0.0291	16.3	-0.05592
17.61	-0.0296	16.305	-0.0429
17.62	-0.05547	16.31	-0.03903
17.63	-0.00872	16.315	-0.05522
17.64	0.02212	16.32	-0.05576
17.65	0.01901	16.325	-0.04362
17.66	0.04337	16.33	-0.02647
17.67	-0.00108	16.335	-0.02758
17.68	-0.0368	16.34	-0.02914
17.69	-0.026	16.345	-0.04624
17.7	-0.06383	16.35	-0.05945
17.71	-0.05335	16.355	-0.05613
17.72	-0.01076	16.36	-0.05089
17.73	-0.04037	16.365	-0.04783
17.74	-0.06113	16.37	-0.04811
17.75	-0.05091	16.375	-0.03908
17.76	-0.07207	16.38	-0.02422
17.77	-0.02289	16.385	-0.00595
17.78	0.02517	16.39	0.01201
17.79	0.01546	16.395	0.01984
17.8	-0.00156	16.4	0.000678994
17.81	0.00452	16.405	0.00265
17.82	-0.02073	16.41	-0.0135
17.83	-0.03618	16.415	-0.03809
17.84	0.00648	16.42	-0.04913
17.85	0.01186	16.425	-0.02915
17.86	-0.00722	16.43	-0.01618
17.87	0.000891247	16.435	-0.01804
17.88	-0.01846	16.44	-0.03326
17.89	-0.03596	16.445	-0.04173
17.9	-0.0332	16.45	-0.03261
17.91	-0.06721	16.455	-0.00269
17.92	-0.0177	16.46	0.01132
17.93	-0.01706	16.465	0.0108
17.94	-0.01319	16.47	0.0122
17.95	0.00677	16.475	0.00205
17.96	-0.00746	16.48	-0.01562
17.97	-0.04746	16.485	-0.03906
17.98	-0.07689	16.49	-0.03476
17.99	-0.07093	16.495	-0.02225
18	-0.08032	16.5	-0.00309
18.01	-0.05011	16.505	0.00781
18.02	0.02628	16.51	0.00784
18.03	0.01632	16.515	0.02445
18.04	-0.00876	16.52	0.05148
18.05	-0.00238	16.525	0.0739
18.06	-0.03906	16.53	0.0816
18.07	-0.06062	16.535	0.05898
18.08	-0.04921	16.54	0.0294
18.09	-0.03844	16.545	0.00469
18.1	-0.03749	16.55	0.00819
18.11	-0.00624	16.555	-0.01557
18.12	0.01831	16.56	-0.03646
18.13	0.01894	16.565	-0.03425
18.14	0.01311	16.57	-0.02115
18.15	0.00382	16.575	-0.01596
18.16	-0.0167	16.58	-0.02393
18.17	-0.04753	16.585	-0.03931
18.18	-0.05896	16.59	-0.02975
18.19	-0.06486	16.595	-0.00199
18.2	-0.0635	16.6	0.0345
18.21	-0.04274	16.605	0.03255
18.22	-0.04369	16.61	0.01317
18.23	-0.05798	16.615	-0.01003
18.24	-0.02898	16.62	-0.01836
18.25	-0.00579	16.625	0.01237
18.26	0.00851	16.63	0.02609
18.27	0.02159	16.635	0.03423
18.28	0.01174	16.64	0.02187
18.29	-0.02347	16.645	0.016
18.3	-0.03665	16.65	0.02583
18.31	-0.05368	16.655	0.0247
18.32	-0.08257	16.66	0.02098
18.33	-0.06951	16.665	-0.00167
18.34	-0.0389	16.67	-0.03719
18.35	-0.026	16.675	-0.0692
18.36	-0.02823	16.68	-0.0696
18.37	-0.03223	16.685	-0.05128
18.38	-0.02495	16.69	-0.03418
18.39	-0.03385	16.695	-0.03734
18.4	-0.07552	16.7	-0.03825
18.41	-0.04528	16.705	-0.00777
18.42	-0.03948	16.71	0.03001
18.43	-0.05098	16.715	0.06108
18.44	-0.05383	16.72	0.07414
18.45	-0.05014	16.725	0.0606
18.46	-0.05362	16.73	0.04553
18.47	-0.04379	16.735	0.04699
18.48	-0.01959	16.74	0.04099
18.49	-0.00689	16.745	0.03509
18.5	-0.04576	16.75	0.01147
18.51	-0.03972	16.755	-0.01229
18.52	-0.03845	16.76	-0.03588
18.53	-0.06578	16.765	-0.05311
18.54	-0.0454	16.77	-0.05342
18.55	-0.04729	16.775	-0.0659
18.56	-0.04991	16.78	-0.05752
18.57	-0.02396	16.785	-0.04102
18.58	0.00119	16.79	-0.01434
18.59	0.00562	16.795	0.00367
18.6	-0.01031	16.8	0.01989
18.61	-0.00735	16.805	0.03373
18.62	-0.00749	16.81	0.02738
18.63	-0.01109	16.815	0.02483
18.64	-0.00899	16.82	0.00352
18.65	-0.04495	16.825	-0.01688
18.66	-0.03541	16.83	-0.03403
18.67	-0.02262	16.835	-0.04692
18.68	-0.00227	16.84	-0.03955
18.69	-0.0124	16.845	-0.03608
18.7	-0.01315	16.85	-0.03674
18.71	-0.02229	16.855	-0.04594
18.72	-0.00473	16.86	-0.06656
18.73	0.00719	16.865	-0.05216
18.74	-0.01235	16.87	-0.02572
18.75	-0.0227	16.875	-0.00986
18.76	-0.02906	16.88	-0.00981
18.77	-0.08535	16.885	-0.01031
18.78	-0.0875	16.89	0.000173139
18.79	-0.04862	16.895	-0.00622
18.8	-0.03209	16.9	-0.01765
18.81	-0.01976	16.905	-0.01614
18.82	-0.01445	16.91	-0.01327
18.83	0.01242	16.915	-0.01618
18.84	0.00297	16.92	-0.0242
18.85	-0.01542	16.925	-0.03631
18.86	-0.01818	16.93	-0.03725
18.87	-0.02997	16.935	-0.02615
18.88	-0.05232	16.94	-0.01616
18.89	-0.04922	16.945	-0.0119
18.9	-0.018	16.95	-0.02051
18.91	-0.03257	16.955	-0.03999
18.92	-0.05001	16.96	-0.04947
18.93	-0.02882	16.965	-0.05307
18.94	-0.00401	16.97	-0.02822
18.95	-0.01029	16.975	-0.01557
18.96	-0.00306	16.98	-0.0176
18.97	0.00569	16.985	-0.02229
18.98	-0.00847	16.99	-0.05218
18.99	-0.03863	16.995	-0.04123
19	-0.07095	17	-0.04268
19.01	-0.06423	17.005	-0.01546
19.02	-0.04528	17.01	-0.02165
19.03	-0.06405	17.015	-0.03735
19.04	-0.04105	17.02	-0.04
19.05	-0.01308	17.025	-0.0218
19.06	0.01094	17.03	0.00861
19.07	0.02028	17.035	0.04165
19.08	-0.02854	17.04	0.05303
19.09	-0.06247	17.045	0.05173
19.1	-0.08243	17.05	0.0338
19.11	-0.06635	17.055	0.03705
19.12	-0.03481	17.06	0.03587
19.13	-0.01021	17.065	0.02329
19.14	-0.00745	17.07	-0.01629
19.15	-0.000215808	17.075	-0.03726
19.16	0.02599	17.08	-0.02629
19.17	-0.01189	17.085	-0.01556
19.18	-0.04608	17.09	-0.01853
19.19	-0.01778	17.095	-0.0443
19.2	-0.04805	17.1	-0.05812
19.21	-0.05087	17.105	-0.06257
19.22	-0.03989	17.11	-0.05415
19.23	-0.04748	17.115	-0.04024
19.24	-0.03721	17.12	-0.05678
19.25	0.00824	17.125	-0.07274
19.26	-0.00655	17.13	-0.07096
19.27	-0.02769	17.135	-0.04526
19.28	-0.00576	17.14	-0.02464
19.29	-0.01115	17.145	-0.00616
19.3	-0.05554	17.15	0.00557
19.31	-0.05105	17.155	-0.00275
19.32	-0.04564	17.16	0.0063
19.33	-0.02241	17.165	0.02831
19.34	-0.00116	17.17	0.02962
19.35	-0.01475	17.175	0.003
19.36	-0.03496	17.18	-0.0229
19.37	-0.02826	17.185	-0.02761
19.38	-0.01705	17.19	-0.02295
19.39	-0.0104	17.195	-0.01286
19.4	-0.00248	17.2	0.000886389
19.41	-0.00835	17.205	0.000313124
19.42	-0.02561	17.21	-0.00933
19.43	-0.03591	17.215	0.0028
19.44	-0.07143	17.22	0.03187
19.45	-0.06143	17.225	0.04133
19.46	-0.0249	17.23	0.02847
19.47	-0.05559	17.235	0.00194
19.48	-0.06589	17.24	-0.01506
19.49	-0.03528	17.245	-0.03762
19.5	-0.02706	17.25	-0.04069
19.51	-0.01712	17.255	-0.03807
19.52	0.01296	17.26	-0.04805
19.53	0.00822	17.265	-0.0508
19.54	0.00148	17.27	-0.0549
19.55	-0.02563	17.275	-0.05792
19.56	-0.06022	17.28	-0.03932
19.57	-0.06435	17.285	-0.03713
19.58	-0.07435	17.29	-0.04326
19.59	-0.0721	17.295	-0.03244
19.6	-0.03067	17.3	-0.00846
19.61	-0.00288	17.305	0.01875
19.62	-0.02627	17.31	0.03127
19.63	-0.041	17.315	0.03001
19.64	-0.04079	17.32	0.0264
19.65	-0.0099	17.325	0.01658
19.66	0.01714	17.33	0.01961
19.67	0.0039	17.335	-0.01015
19.68	-0.04959	17.34	-0.04058
19.69	-0.05566	17.345	-0.05676
19.7	-0.02893	17.35	-0.0614
19.71	-0.00596	17.355	-0.05752
19.72	-0.01601	17.36	-0.0488
19.73	0.01932	17.365	-0.03002
19.74	-0.00817	17.37	-0.01368
19.75	-0.02036	17.375	-0.00833
19.76	-0.04854	17.38	-0.01351
19.77	-0.03277	17.385	-0.02927
19.78	-0.02426	17.39	-0.05426
19.79	0.00567	17.395	-0.05807
19.8	-0.0157	17.4	-0.04993
19.81	-0.01782	17.405	-0.03506
19.82	-0.0517	17.41	-0.04688
19.83	-0.06088	17.415	-0.0628
19.84	-0.01817	17.42	-0.07495
19.85	-0.000241893	17.425	-0.07138
19.86	-0.01852	17.43	-0.04151
19.87	-0.01031	17.435	-0.02926
19.88	0.00178	17.44	-0.01923
19.89	-0.02502	17.445	-0.02343
19.9	-0.04819	17.45	-0.0433
19.91	-0.02433	17.455	-0.04054
19.92	-0.02346	17.46	-0.03267
19.93	-0.02384	17.465	-0.00571
19.94	-0.03262	17.47	0.01103
19.95	-0.04527	17.475	0.0029
19.96	-0.05949	17.48	-0.01676
19.97	-0.05397	17.485	-0.02171
19.98	-0.04672	17.49	-0.01219
19.99	-0.06794	17.495	-0.00582
20	-0.03823	17.5	-0.01671
20.01	-0.01306	17.505	-0.03835
20.02	-0.03088	17.51	-0.05765
20.03	0.02195	17.515	-0.05713
20.04	0.08895	17.52	-0.05367
20.05	0.03859	17.525	-0.04995
20.06	-0.000806498	17.53	-0.05858
20.07	-0.00213	17.535	-0.04347
20.08	-0.04561	17.54	-0.02571
20.09	-0.05552	17.545	-0.0067
20.1	-0.05873	17.55	-0.00282
20.11	-0.06928	17.555	-0.01122
20.12	-0.0608	17.56	-0.01249
20.13	-0.01516	17.565	-0.02604
20.14	-0.00545	17.57	-0.0293
20.15	-0.05629	17.575	-0.03644
20.16	-0.01718	17.58	-0.04253
20.17	-0.00666	17.585	-0.04987
20.18	-0.03619	17.59	-0.04367
20.19	-0.00764	17.595	-0.01773
20.2	0.00797	17.6	0.01038
20.21	-0.024	17.605	0.02156
20.22	-0.02219	17.61	0.02331
20.23	0.01242	17.615	0.01351
20.24	-0.01108	17.62	0.00537
20.25	-0.03508	17.625	0.00513
20.26	-0.04651	17.63	-0.01038
20.27	-0.0621	17.635	-0.02487
20.28	-0.07978	17.64	-0.03486
20.29	-0.04019	17.645	-0.03621
20.3	-0.01391	17.65	-0.03228
20.31	-0.01738	17.655	-0.0316
20.32	-0.04089	17.66	-0.05668
20.33	-0.01007	17.665	-0.05603
20.34	-0.05057	17.67	-0.04641
20.35	-0.05964	17.675	-0.01345
20.36	-0.05692	17.68	0.00503
20.37	-0.04906	17.685	0.00379
20.38	-0.02766	17.69	-0.01743
20.39	-0.01612	17.695	-0.02777
20.4	0.00247	17.7	-0.01542
20.41	-0.01517	17.705	0.00992
20.42	-0.02635	17.71	0.00208
20.43	-0.0386	17.715	-0.02779
20.44	-0.05543	17.72	-0.06227
20.45	-0.07173	17.725	-0.07404
20.46	-0.03405	17.73	-0.06713
20.47	-0.00394	17.735	-0.04305
20.48	0.000729026	17.74	-0.02074
20.49	-0.04036	17.745	-0.00261
20.5	-0.05126	17.75	-0.00662
20.51	-0.06458	17.755	0.0078
20.52	-0.05194	17.76	0.03214
20.53	-0.02299	17.765	0.04619
20.54	-0.01559	17.77	0.045
20.55	-0.0024	17.775	0.03842
20.56	0.00626	17.78	0.03705
20.57	0.0136	17.785	0.02167
20.58	-0.01301	17.79	0.01556
20.59	0.00357	17.795	0.01055
20.6	-0.00929	17.8	-0.00497
20.61	-0.04699	17.805	-0.03923
20.62	-0.03069	17.81	-0.05492
20.63	-0.02372	17.815	-0.04973
20.64	-0.03629	17.82	-0.03064
20.65	-0.03216	17.825	-0.01254
20.66	-0.03499	17.83	0.00612
20.67	-0.0235	17.835	0.00372
20.68	-0.0093	17.84	-0.02643
20.69	-0.01827	17.845	-0.04404
20.7	0.0036	17.85	-0.0204
20.71	-0.01247	17.855	0.000658608
20.72	-0.05358	17.86	0.00646
20.73	-0.05724	17.865	-0.01837
20.74	-0.05351	17.87	-0.04919
20.75	-0.0215	17.875	-0.07651
20.76	0.000931133	17.88	-0.07694
20.77	-0.01623	17.885	-0.04269
20.78	-0.03678	17.89	-0.011
20.79	-0.03759	17.895	-0.00292
20.8	-0.01999	17.9	-0.01105
20.81	-0.02764	17.905	-0.02402
20.82	-0.02907	17.91	-0.03039
20.83	-0.04364	17.915	-0.02722
20.84	-0.0252	17.92	-0.01589
20.85	-0.03153	17.925	-0.01638
20.86	-0.02968	17.93	-0.00274
20.87	-0.03275	17.935	0.00608
20.88	-0.06558	17.94	-0.00743
20.89	-0.03228	17.945	-0.02795
20.9	-0.00166	17.95	-0.05825
20.91	0.01546	17.955	-0.07101
20.92	-0.02101	17.96	-0.07408
20.93	-0.04146	17.965	-0.06669
20.94	-0.0283	17.97	-0.04897
20.95	-0.02193	17.975	-0.04298
20.96	-0.03298	17.98	-0.04765
20.97	-0.02291	17.985	-0.03771
20.98	0.00633	17.99	-0.03008
20.99	-0.01704	17.995	-0.01632
21	-0.01701	18	-0.02213
21.01	0.000990423	18.005	-0.03457
21.02	0.03986	18.01	-0.0483
21.03	0.02458	18.015	-0.06068
21.04	-0.00992	18.02	-0.06903
21.05	-0.01528	18.025	-0.06871
21.06	-0.02008	18.03	-0.06924
21.07	-0.06824	18.035	-0.06752
21.08	-0.10203	18.04	-0.05044
21.09	-0.06331	18.045	-0.03622
21.1	-0.0291	18.05	-0.03244
21.11	-0.03949	18.055	-0.00446
21.12	-0.03401	18.06	0.00908
21.13	-0.00694	18.065	0.01278
21.14	-0.00601	18.07	-0.0122
21.15	-0.00953	18.075	-0.03101
21.16	0.00033432	18.08	-0.03654
21.17	0.00102	18.085	-0.03945
21.18	-0.04762	18.09	-0.04421
21.19	-0.08129	18.095	-0.04541
21.2	-0.05987	18.1	-0.05171
21.21	-0.04261	18.105	-0.04474
21.22	-0.03461	18.11	-0.04695
21.23	-0.03428	18.115	-0.04992
21.24	-0.03603	18.12	-0.03976
21.25	-0.04651	18.125	-0.03394
21.26	-0.04467	18.13	-0.04162
21.27	-0.03869	18.135	-0.06397
21.28	-0.03213	18.14	-0.06415
21.29	-0.00612	18.145	-0.04944
21.3	0.01137	18.15	-0.02676
21.31	0.01799	18.155	-0.00377
21.32	-0.01155	18.16	0.00111
21.33	-0.05093	18.165	-0.01921
21.34	-0.07381	18.17	-0.05028
21.35	-0.03733	18.175	-0.06905
21.36	-0.07699	18.18	-0.06287
21.37	-0.07344	18.185	-0.06656
21.38	-0.02929	18.19	-0.05599
21.39	0.01325	18.195	-0.05364
21.4	0.00204	18.2	-0.05894
21.41	-0.0056	18.205	-0.06243
21.42	-0.0296	18.21	-0.05691
21.43	-0.049	18.215	-0.02388
21.44	-0.05866	18.22	-0.00248
21.45	-0.05981	18.225	-0.00261
21.46	-0.05214	18.23	-0.00515
21.47	-0.06038	18.235	-0.00427
21.48	-0.04133	18.24	-0.01454
21.49	-0.0101	18.245	-0.00017568
21.5	0.0154	18.25	0.01312
21.51	0.00491	18.255	0.02434
21.52	-0.0218	18.26	0.01414
21.53	-0.05249	18.265	-0.00122
21.54	-0.07017	18.27	-0.00792
21.55	-0.07537	18.275	-0.00389
21.56	-0.06105	18.28	0.0077
21.57	-0.05822	18.285	-0.00198
21.58	-0.02519	18.29	-0.02915
21.59	-0.01676	18.295	-0.06498
21.6	-0.01132	18.3	-0.076
21.61	-0.02522	18.305	-0.05022
21.62	-0.06079	18.31	-0.02731
21.63	-0.01617	18.315	-0.01129
21.64	0.03199	18.32	-0.01283
21.65	-0.04562	18.325	-0.02054
21.66	-0.0769	18.33	-0.011
21.67	-0.06114	18.335	-0.00924
21.68	-0.04948	18.34	0.01003
21.69	-0.08575	18.345	0.02596
21.7	-0.04144	18.35	0.00428
21.71	-0.03603	18.355	-0.01708
21.72	-0.03063	18.36	-0.04999
21.73	-0.06339	18.365	-0.06284
21.74	-0.05093	18.37	-0.0526
21.75	0.00127	18.375	-0.03903
21.76	-0.00564	18.38	-0.01432
21.77	-0.0379	18.385	-0.02583
21.78	-0.02874	18.39	-0.05494
21.79	-0.01864	18.395	-0.03927
21.8	-0.04045	18.4	-0.0211
21.81	-0.05276	18.405	0.00485
21.82	-0.0223	18.41	0.01497
21.83	-0.02879	18.415	0.01532
21.84	-0.06986	18.42	0.00416
21.85	-0.04449	18.425	-0.03468
21.86	-0.0015	18.43	-0.04194
21.87	-0.01148	18.435	-0.03762
21.88	-0.05106	18.44	-0.04438
21.89	-0.04969	18.445	-0.04864
21.9	-0.05212	18.45	-0.06122
21.91	-0.04563	18.455	-0.0441
21.92	-0.01963	18.46	-0.04682
21.93	0.01848	18.465	-0.06614
21.94	0.01044	18.47	-0.05187
21.95	-0.00714	18.475	-0.04459
21.96	-0.01633	18.48	-0.02097
21.97	-0.03722	18.485	-0.01873
21.98	-0.05077	18.49	-0.04227
21.99	-0.05049	18.495	-0.0465
22	-0.04442	18.5	-0.04523
22.01	-0.0362	18.505	-0.0414
22.02	-0.03927	18.51	-0.04226
22.03	-0.03774	18.515	-0.05291
22.04	-0.04312	18.52	-0.04561
22.05	-0.04619	18.525	-0.03464
22.06	-0.02434	18.53	-0.01697
22.07	0.00863	18.535	0.00137
22.08	-0.01439	18.54	0.00679
22.09	-9.04e-05	18.545	0.00375
22.1	-0.01371	18.55	-0.01129
22.11	-0.02184	18.555	-0.02893
22.12	-0.00193	18.56	-0.04789
22.13	-0.06082	18.565	-0.04783
22.14	-0.08227	18.57	-0.03662
22.15	-0.03002	18.575	-0.0558
22.16	0.02105	18.58	-0.07844
22.17	0.02146	18.585	-0.07826
22.18	0.03268	18.59	-0.07187
22.19	0.01174	18.595	-0.05045
22.2	-0.01776	18.6	-0.05759
22.21	-0.03936	18.605	-0.05406
22.22	-0.04195	18.61	-0.05358
22.23	-0.07787	18.615	-0.03174
22.24	-0.10081	18.62	-0.00306
22.25	-0.07669	18.625	-0.00519
22.26	-0.0411	18.63	-0.01268
22.27	-0.03643	18.635	-0.02657
22.28	0.00871	18.64	-0.03964
22.29	0.04256	18.645	-0.03384
22.3	0.01674	18.65	-0.03795
22.31	-0.00509	18.655	-0.0292
22.32	0.00464	18.66	-0.02916
22.33	0.00164	18.665	-0.0489
22.34	-0.03614	18.67	-0.05152
22.35	-0.02869	18.675	-0.06689
22.36	-0.01223	18.68	-0.06385
22.37	-0.00947	18.685	-0.05314
22.38	-0.01525	18.69	-0.05585
22.39	-0.0509	18.695	-0.06625
22.4	-0.04682	18.7	-0.06025
22.41	-0.01893	18.705	-0.05883
22.42	-0.02017	18.71	-0.05797
22.43	-0.01709	18.715	-0.04929
22.44	0.01489	18.72	-0.04758
22.45	0.01807	18.725	-0.0418
22.46	0.018	18.73	-0.01911
22.47	-0.00585	18.735	-0.00742
22.48	-0.02872	18.74	-0.00233
22.49	-0.06364	18.745	-0.00629
22.5	-0.06393	18.75	-0.01851
22.51	-0.04832	18.755	-0.01377
22.52	-0.05548	18.76	-0.02448
22.53	-0.07543	18.765	-0.05552
22.54	-0.06988	18.77	-0.05267
22.55	-0.03749	18.775	-0.03094
22.56	0.00472	18.78	-0.02134
22.57	0.00405	18.785	-0.01777
22.58	0.00932	18.79	-0.04108
22.59	-0.01768	18.795	-0.04666
22.6	-0.05859	18.8	-0.04459
22.61	-0.03476	18.805	-0.04989
22.62	-0.03525	18.81	-0.03532
22.63	-0.04456	18.815	-0.02093
22.64	-0.06572	18.82	-0.0244
22.65	-0.04184	18.825	-0.04431
22.66	-0.00889	18.83	-0.05718
22.67	-0.03093	18.835	-0.06482
22.68	-0.0088	18.84	-0.0613
22.69	-0.02347	18.845	-0.07211
22.7	-0.05613	18.85	-0.07456
22.71	-0.04449	18.855	-0.07071
22.72	-0.03486	18.86	-0.07094
22.73	-0.0284	18.865	-0.06263
22.74	-0.03795	18.87	-0.06727
22.75	-0.01577	18.875	-0.08122
22.76	0.00258	18.88	-0.07368
22.77	-0.04686	18.885	-0.07023
22.78	-0.0696	18.89	-0.06038
22.79	-0.05323	18.895	-0.06391
22.8	-0.02974	18.9	-0.06126
22.81	-0.00919	18.905	-0.06813
22.82	0.00101	18.91	-0.05493
22.83	0.03049	18.915	-0.04849
22.84	0.02852	18.92	-0.02851
22.85	0.00372	18.925	-0.0237
22.86	-0.01405	18.93	-0.02996
22.87	0.00215	18.935	-0.03404
22.88	-0.0119	18.94	-0.02878
22.89	-0.05388	18.945	-0.0165
22.9	-0.01023	18.95	-0.01109
22.91	-0.00218	18.955	6.97529e-05
22.92	-0.03891	18.96	-0.00352
22.93	-0.08319	18.965	-0.03179
22.94	-0.08195	18.97	-0.05962
22.95	-0.0552	18.975	-0.05236
22.96	-0.04165	18.98	-0.03495
22.97	-0.02466	18.985	-0.02891
22.98	-0.01217	18.99	-0.03777
22.99	-0.02017	18.995	-0.05812
23	-0.029	19	-0.07109
23.01	-0.02373	19.005	-0.05421
23.02	-0.00183	19.01	-0.03061
23.03	0.00107	19.015	0.00694
23.04	0.01787	19.02	0.01244
23.05	-9.24e-05	19.025	-0.02633
23.06	-0.025	19.03	-0.06357
23.07	-0.04192	19.035	-0.07924
23.08	-0.06025	19.04	-0.05741
23.09	-0.06536	19.045	-0.01419
23.1	-0.0727	19.05	-0.02545
23.11	-0.0595	19.055	-0.03964
23.12	-0.00696	19.06	-0.05713
23.13	-0.01588	19.065	-0.05168
23.14	-0.04736	19.07	-0.03788
23.15	-0.04132	19.075	-0.02746
23.16	-0.03776	19.08	-0.01428
23.17	-0.05354	19.085	-0.01408
23.18	-0.0841	19.09	-0.03693
23.19	-0.08447	19.095	-0.06375
23.2	-0.06196	19.1	-0.07779
23.21	-0.05036	19.105	-0.04814
23.22	-0.0264	19.11	-0.02311
23.23	-0.00257	19.115	-0.00365
23.24	0.00568	19.12	0.00789
23.25	9.75e-05	19.125	0.01257
23.26	-0.0159	19.13	0.01663
23.27	-0.03184	19.135	0.00198
23.28	-0.03605	19.14	-0.00189
23.29	-0.0699	19.145	0.00981
23.3	-0.08034	19.15	0.01313
23.31	-0.09557	19.155	0.01679
23.32	-0.06484	19.16	-0.00444
23.33	-0.04582	19.165	-0.01938
23.34	-0.03992	19.17	-0.0229
23.35	0.00777	19.175	-0.03674
23.36	0.01519	19.18	-0.02899
23.37	-0.01277	19.185	-0.01453
23.38	-0.05195	19.19	-0.00252
23.39	-0.04567	19.195	0.00729
23.4	-0.03031	19.2	0.0062
23.41	-0.02579	19.205	0.01067
23.42	-0.01281	19.21	0.01688
23.43	-0.02703	19.215	0.00971
23.44	-0.02484	19.22	0.01137
23.45	-0.04473	19.225	0.00378
23.46	-0.06228	19.23	-0.02812
23.47	-0.07128	19.235	-0.05259
23.48	-0.0692	19.24	-0.07646
23.49	-0.06939	19.245	-0.06429
23.5	-0.03276	19.25	-0.04997
23.51	-0.04477	19.255	-0.03771
23.52	-0.05056	19.26	-0.03156
23.53	-0.05306	19.265	-0.02572
23.54	-0.03475	19.27	-0.01704
23.55	-0.02267	19.275	0.00309
23.56	-0.0041	19.28	0.01959
23.57	-0.02884	19.285	0.04912
23.58	-0.02111	19.29	0.06087
23.59	-0.0032	19.295	0.06193
23.6	-0.04066	19.3	0.05304
23.61	-0.0556	19.305	0.03243
23.62	-0.04895	19.31	0.02189
23.63	-0.02787	19.315	-0.00466
23.64	-0.00904	19.32	-0.02004
23.65	-0.04739	19.325	-0.02336
23.66	-0.0522	19.33	-0.01156
23.67	-0.05533	19.335	-0.01441
23.68	-0.04302	19.34	-0.01598
23.69	-0.04487	19.345	-0.02708
23.7	-0.07598	19.35	-0.0392
23.71	-0.04785	19.355	-0.05198
23.72	-0.01308	19.36	-0.06844
23.73	-0.03098	19.365	-0.07785
23.74	-0.0373	19.37	-0.07017
23.75	-0.02901	19.375	-0.05554
23.76	-0.00507	19.38	-0.03645
23.77	-0.03094	19.385	-0.02727
23.78	-0.07101	19.39	-0.01963
23.79	-0.03132	19.395	0.000530011
23.8	-0.06342	19.4	0.01471
23.81	-0.0893	19.405	0.02831
23.82	-0.05695	19.41	0.05087
23.83	-0.0357	19.415	0.05942
23.84	-0.02594	19.42	0.05374
23.85	-0.02271	19.425	0.03649
23.86	0.01876	19.43	-0.000699689
23.87	0.00667	19.435	-0.01225
23.88	-0.01775	19.44	-0.02368
23.89	0.01227	19.445	-0.0263
23.9	0.02413	19.45	-0.01509
23.91	-0.01467	19.455	-0.00499
23.92	-0.0531	19.46	-0.02477
23.93	-0.05053	19.465	-0.03051
23.94	-0.05173	19.47	-0.03346
23.95	-0.06739	19.475	-0.01854
23.96	-0.08373	19.48	-0.01225
23.97	-0.07993	19.485	-0.02442
23.98	-0.04679	19.49	-0.02604
23.99	-0.03978	19.495	-0.04453
24	-0.05118	19.5	-0.04511
24.01	-0.04239	19.505	-0.04765
24.02	-0.04323	19.51	-0.03251
24.03	-0.02379	19.515	-0.037
24.04	-0.01029	19.52	-0.06579
24.05	-0.04777	19.525	-0.07597
24.06	-0.07907	19.53	-0.06426
24.07	-0.07463	19.535	-0.04222
24.08	-0.05061	19.54	-0.03044
24.09	-0.04165	19.545	-0.02718
24.1	-0.07895	19.55	-0.02991
24.11	-0.08378	19.555	-0.02384
24.12	-0.06438	19.56	-0.03458
24.13	-0.00968	19.565	-0.03056
24.14	0.008	19.57	-0.02575
24.15	-0.00661	19.575	-0.02202
24.16	-0.06016	19.58	-0.02788
24.17	-0.04975	19.585	-0.01761
24.18	-0.03235	19.59	-0.02499
24.19	-0.06068	19.595	-0.03717
24.2	-0.04875	19.6	-0.04956
24.21	-0.05015	19.605	-0.0712
24.22	-0.06991	19.61	-0.0715
24.23	-0.0765	19.615	-0.06935
24.24	-0.09455	19.62	-0.06309
24.25	-0.07393	19.625	-0.04836
24.26	-0.07836	19.63	-0.04743
24.27	-0.02521	19.635	-0.05177
24.28	0.01729	19.64	-0.04431
24.29	-0.005	19.645	-0.02678
24.3	-0.00897	19.65	0.0022
24.31	-0.0185	19.655	0.01891
24.32	-0.02771	19.66	0.00763
24.33	-0.02035	19.665	0.01144
24.34	-0.000434994	19.67	0.02508
24.35	0.00872	19.675	0.01514
24.36	-0.02559	19.68	0.00622
24.37	-0.06014	19.685	0.01134
24.38	-0.08433	19.69	0.00639
24.39	-0.10279	19.695	-0.02118
24.4	-0.10817	19.7	-0.05641
24.41	-0.08952	19.705	-0.08029
24.42	-0.04301	19.71	-0.08008
24.43	-0.03617	19.715	-0.07646
24.44	-0.02251	19.72	-0.05817
24.45	-0.00494	19.725	-0.04339
24.46	0.02048	19.73	-0.05127
24.47	0.01467	19.735	-0.0709
24.48	-0.03963	19.74	-0.07989
24.49	-0.07097	19.745	-0.05727
24.5	-0.04478	19.75	-0.02525
24.51	-0.00183	19.755	-0.00569
24.52	-0.03855	19.76	-0.00262
24.53	-0.05035	19.765	0.000915376
24.54	-0.00151	19.77	-0.01575
24.55	0.02925	19.775	-0.02809
24.56	-0.00281	19.78	-0.01615
24.57	-0.06395	19.785	-0.0033
24.58	-0.05115	19.79	0.00284
24.59	-0.00821	19.795	-0.01797
24.6	-0.02076	19.8	-0.02568
24.61	-0.06277	19.805	-0.03542
24.62	-0.05219	19.81	-0.04537
24.63	0.01908	19.815	-0.07107
24.64	0.04107	19.82	-0.08026
24.65	0.06647	19.825	-0.07553
24.66	0.04783	19.83	-0.0689
24.67	0.01948	19.835	-0.06088
24.68	0.02944	19.84	-0.07026
24.69	-0.02336	19.845	-0.06377
24.7	-0.05499	19.85	-0.06
24.71	-0.02837	19.855	-0.03467
24.72	0.03101	19.86	-0.00938
24.73	0.02895	19.865	-0.000260634
24.74	0.02182	19.87	0.01417
24.75	0.0296	19.875	0.02002
24.76	0.04818	19.88	0.01149
24.77	0.03129	19.885	0.0099
24.78	0.02279	19.89	0.00236
24.79	0.07151	19.895	-0.00188
24.8	0.06104	19.9	-0.01321
24.81	0.05665	19.905	-0.04877
24.82	0.02664	19.91	-0.07347
24.83	-0.01086	19.915	-0.08054
24.84	-0.00931	19.92	-0.07017
24.85	-0.03084	19.925	-0.05941
24.86	-0.00536	19.93	-0.04603
24.87	0.03385	19.935	-0.04345
24.88	0.08876	19.94	-0.03132
24.89	0.1243	19.945	-0.04614
24.9	0.12516	19.95	-0.06307
24.91	0.09129	19.955	-0.05493
24.92	0.04826	19.96	-0.03644
24.93	0.06241	19.965	-0.00731
24.94	0.08746	19.97	-0.0107
24.95	0.06216	19.975	-0.00176
24.96	0.01845	19.98	-0.01407
24.97	0.06407	19.985	-0.03479
24.98	0.12268	19.99	-0.06418
24.99	0.13294	19.995	-0.06093
25	0.11758	20	-0.02714
25.01	0.1275	20.005	-0.01431
25.02	0.14946	20.01	-0.02338
25.03	0.15149	20.015	-0.04125
25.04	0.16166	20.02	-0.04876
25.05	0.13584	20.025	-0.06089
25.06	0.13766	20.03	-0.06736
25.07	0.1615	20.035	-0.06185
25.08	0.14267	20.04	-0.03552
25.09	0.13099	20.045	-0.02735
25.1	0.18113	20.05	-0.02571
25.11	0.23932	20.055	-0.01531
25.12	0.2658	20.06	-0.02222
25.13	0.29912	20.065	-0.02075
25.14	0.27153	20.07	-0.02601
25.15	0.24565	20.075	-0.02598
25.16	0.27614	20.08	-0.01212
25.17	0.299	20.085	-0.00382
25.18	0.26578	20.09	-0.00907
25.19	0.26327	20.095	-0.02146
25.2	0.31285	20.1	-0.03264
25.21	0.36655	20.105	-0.0401
25.22	0.3438	20.11	-0.03315
25.23	0.33335	20.115	-0.02169
25.24	0.35412	20.12	0.00715
25.25	0.38186	20.125	0.0191
25.26	0.40649	20.13	-0.00287
25.27	0.37429	20.135	-0.01744
25.28	0.34583	20.14	-0.02449
25.29	0.3623	20.145	-0.02248
25.3	0.369	20.15	-0.04561
25.31	0.39425	20.155	-0.06651
25.32	0.41076	20.16	-0.08163
25.33	0.42796	20.165	-0.06552
25.34	0.50717	20.17	-0.05895
25.35	0.58015	20.175	-0.06288
25.36	0.61746	20.18	-0.03899
25.37	0.60808	20.185	-0.03286
25.38	0.57528	20.19	-0.05449
25.39	0.61504	20.195	-0.07371
25.4	0.6614	20.2	-0.06983
25.41	0.72683	20.205	-0.04218
25.42	0.71548	20.21	-0.01637
25.43	0.69946	20.215	-0.00126
25.44	0.73078	20.22	-0.01347
25.45	0.80964	20.225	-0.02219
25.46	0.8566	20.23	-0.03034
25.47	0.87986	20.235	-0.01617
25.48	0.92201	20.24	0.01101
25.49	0.92691	20.245	0.01558
25.5	0.97047	20.25	0.00405
25.51	0.99447	20.255	-0.01827
25.52	1.03793	20.26	-0.04903
25.53	1.02935	20.265	-0.06521
25.54	1.03334	20.27	-0.05872
25.55	1.15704	20.275	-0.04948
25.56	1.24196	20.28	-0.05572
25.57	1.27409	20.285	-0.07226
25.58	1.30465	20.29	-0.08088
25.59	1.3115	20.295	-0.07649
25.6	1.38906	20.3	-0.07747
25.61	1.36313	20.305	-0.07493
25.62	1.39689	20.31	-0.06634
25.63	1.53317	20.315	-0.05397
25.64	1.62132	20.32	-0.03813
25.65	1.68613	20.325	-0.03087
25.66	1.8114	20.33	-0.00264
25.67	1.90707	20.335	0.02217
25.68	1.92409	20.34	0.04059
25.69	1.96662	20.345	0.04322
25.7	2.0884	20.35	0.02082
25.71	2.17333	20.355	-0.01542
25.72	2.2513	20.36	-0.03565
25.73	2.40034	20.365	-0.0345
25.74	2.46536	20.37	-0.03044
25.75	2.55012	20.375	-0.03266
25.76	2.64429	20.38	-0.0454
25.77	2.75036	20.385	-0.06387
25.78	2.86224	20.39	-0.06736
25.79	3.02827	20.395	-0.05787
25.8	3.15998	20.4	-0.03764
25.81	3.26946	20.405	-0.01535
25.82	3.34314	20.41	-0.01575
25.83	3.50795	20.415	-0.02302
25.84	3.68787	20.42	-0.04561
25.85	3.78667	20.425	-0.05102
25.86	4.01052	20.43	-0.04509
25.87	4.21329	20.435	-0.02789
25.88	4.37657	20.44	-0.02433
25.89	4.40026	20.445	-0.00984
25.9	4.66066	20.45	-0.02013
25.91	4.80498	20.455	-0.03861
25.92	4.92241	20.46	-0.04876
25.93	4.99046	20.465	-0.05685
25.94	5.19033	20.47	-0.03224
25.95	5.57758	20.475	-0.03187
25.96	5.67386	20.48	-0.03187
25.97	5.78016	20.485	-0.02807
25.98	5.99565	20.49	-0.03249
25.99	6.24142	20.495	-0.03226
26	6.62691	20.5	-0.04403
26.01	6.84801	20.505	-0.0536
26.02	7.04623	20.51	-0.05014
26.03	7.42303	20.515	-0.06002
26.04	7.76153	20.52	-0.06923
26.05	8.08852	20.525	-0.06268
26.06	8.3326	20.53	-0.05572
26.07	8.81063	20.535	-0.05239
26.08	9.28971	20.54	-0.03955
26.09	9.62682	20.545	-0.03199
26.1	10.0973	20.55	-0.01643
26.11	10.6163	20.555	-0.01337
26.12	11.093	20.56	-0.01461
26.13	11.5886	20.565	-0.00899
26.14	12.0305	20.57	-0.01533
26.15	12.5768	20.575	-0.01742
26.16	13.3925	20.58	-0.02283
26.17	14.0682	20.585	-0.01798
26.18	14.8632	20.59	-0.01974
26.19	15.6537	20.595	-0.02622
26.2	16.5877	20.6	-0.04844
26.21	17.4992	20.605	-0.06146
26.22	18.5283	20.61	-0.06692
26.23	19.2528	20.615	-0.07978
26.24	20.0627	20.62	-0.06774
26.25	21.1285	20.625	-0.06884
26.26	22.1485	20.63	-0.07326
26.27	23.3379	20.635	-0.08287
26.28	24.2911	20.64	-0.06914
26.29	25.4319	20.645	-0.05363
26.3	26.7371	20.65	-0.01387
26.31	27.9594	20.655	-0.00676
26.32	29.4188	20.66	-0.01536
26.33	30.5945	20.665	-0.02193
26.34	31.7531	20.67	-0.052
26.35	33.1574	20.675	-0.05205
26.36	34.3596	20.68	-0.04429
26.37	35.8067	20.685	-0.03302
26.38	37.1478	20.69	-0.03424
26.39	38.2503	20.695	-0.02793
26.4	38.9352	20.7	-0.03899
26.41	40.0821	20.705	-0.04262
26.42	40.8594	20.71	-0.04072
26.43	41.7704	20.715	-0.07071
26.44	42.253	20.72	-0.08369
26.45	42.35	20.725	-0.07622
26.46	42.2877	20.73	-0.05652
26.47	42.5241	20.735	-0.0177
26.48	42.652	20.74	-0.01401
26.49	42.3421	20.745	-0.03623
26.5	42.0013	20.75	-0.05233
26.51	40.9251	20.755	-0.0644
26.52	39.6735	20.76	-0.07686
26.53	38.4413	20.765	-0.08074
26.54	37.0646	20.77	-0.06241
26.55	34.9404	20.775	-0.04877
26.56	33.038	20.78	-0.04677
26.57	31.6729	20.785	-0.05992
26.58	30.0674	20.79	-0.06717
26.59	27.9358	20.795	-0.04829
26.6	25.9107	20.8	-0.03005
26.61	23.5424	20.805	-0.0323
26.62	21.894	20.81	-0.03118
26.63	20.3468	20.815	-0.03215
26.64	18.3535	20.82	-0.03434
26.65	16.8999	20.825	-0.04088
26.66	15.5408	20.83	-0.05478
26.67	14.2163	20.835	-0.05511
26.68	13.0319	20.84	-0.05035
26.69	11.8105	20.845	-0.04841
26.7	10.7675	20.85	-0.04504
26.71	10.0147	20.855	-0.03966
26.72	9.32217	20.86	-0.03881
26.73	8.3563	20.865	-0.04652
26.74	7.59795	20.87	-0.05701
26.75	6.98266	20.875	-0.06053
26.76	6.62147	20.88	-0.06796
26.77	6.10985	20.885	-0.04953
26.78	5.50515	20.89	-0.04032
26.79	5.01543	20.895	-0.03346
26.8	4.74505	20.9	-0.03313
26.81	4.587	20.905	-0.02801
26.82	4.35679	20.91	-0.01816
26.83	4.04171	20.915	0.00601
26.84	3.83049	20.92	0.01
26.85	3.68034	20.925	-0.01678
26.86	3.50333	20.93	-0.0332
26.87	3.22989	20.935	-0.03904
26.88	2.95388	20.94	-0.03567
26.89	2.7517	20.945	-0.05379
26.9	2.67986	20.95	-0.081
26.91	2.48071	20.955	-0.08283
26.92	2.21512	20.96	-0.07071
26.93	2.1505	20.965	-0.06612
26.94	2.13332	20.97	-0.0649
26.95	2.07254	20.975	-0.0749
26.96	1.89338	20.98	-0.06109
26.97	1.78087	20.985	-0.05077
26.98	1.65805	20.99	-0.03085
26.99	1.53938	20.995	-0.01255
27	1.43387	21	0.000563766
27.01	1.37948	21.005	0.02007
27.02	1.3298	21.01	0.01563
27.03	1.35778	21.015	0.00959
27.04	1.38289	21.02	0.01025
27.05	1.33047	21.025	-0.00292
27.06	1.26994	21.03	-0.01499
27.07	1.25228	21.035	-0.02478
27.08	1.19943	21.04	-0.03628
27.09	1.1608	21.045	-0.03072
27.1	1.10717	21.05	-0.02348
27.11	1.06048	21.055	-0.02543
27.12	0.95117	21.06	-0.028
27.13	0.86076	21.065	-0.02182
27.14	0.77463	21.07	-0.03652
27.15	0.76054	21.075	-0.05744
27.16	0.77569	21.08	-0.0694
27.17	0.7872	21.085	-0.06202
27.18	0.81603	21.09	-0.04256
27.19	0.82117	21.095	-0.01412
27.2	0.82175	21.1	-0.01487
27.21	0.7929	21.105	-0.0104
27.22	0.75103	21.11	-0.01626
27.23	0.67701	21.115	-0.03279
27.24	0.59273	21.12	-0.04419
27.25	0.51104	21.125	-0.05507
27.26	0.46035	21.13	-0.0542
27.27	0.49694	21.135	-0.05978
27.28	0.53746	21.14	-0.0576
27.29	0.53754	21.145	-0.0635
27.3	0.4841	21.15	-0.07934
27.31	0.4775	21.155	-0.06733
27.32	0.47048	21.16	-0.0662
27.33	0.51119	21.165	-0.06909
27.34	0.51451	21.17	-0.07304
27.35	0.47625	21.175	-0.06775
27.36	0.38729	21.18	-0.05698
27.37	0.3889	21.185	-0.05793
27.38	0.41471	21.19	-0.06945
27.39	0.38157	21.195	-0.08387
27.4	0.33243	21.2	-0.08554
27.41	0.32249	21.205	-0.07139
27.42	0.33216	21.21	-0.03374
27.43	0.38221	21.215	-0.00716
27.44	0.31061	21.22	0.01237
27.45	0.22715	21.225	-5.58063e-05
27.46	0.25363	21.23	-0.01293
27.47	0.26973	21.235	-0.01013
27.48	0.26132	21.24	-0.0161
27.49	0.24411	21.245	-0.02361
27.5	0.18307	21.25	-0.03767
27.51	0.22564	21.255	-0.05039
27.52	0.20706	21.26	-0.06777
27.53	0.14233	21.265	-0.07498
27.54	0.16742	21.27	-0.08611
27.55	0.18876	21.275	-0.08321
27.56	0.137	21.28	-0.08385
27.57	0.15434	21.285	-0.06319
27.58	0.16331	21.29	-0.05551
27.59	0.15751	21.295	-0.04829
27.6	0.16808	21.3	-0.05474
27.61	0.16951	21.305	-0.05436
27.62	0.14085	21.31	-0.06449
27.63	0.16393	21.315	-0.04577
27.64	0.16716	21.32	-0.05398
27.65	0.13295	21.325	-0.05016
27.66	0.07532	21.33	-0.05168
27.67	0.05164	21.335	-0.05571
27.68	0.01856	21.34	-0.05803
27.69	0.01574	21.345	-0.07194
27.7	-0.02016	21.35	-0.08397
27.71	0.00255	21.355	-0.07244
27.72	0.00169	21.36	-0.06846
27.73	0.04773	21.365	-0.05506
27.74	0.05265	21.37	-0.05463
27.75	0.08106	21.375	-0.03411
27.76	0.07088	21.38	-0.00911
27.77	0.07923	21.385	-0.00142
27.78	0.09219	21.39	-0.02445
27.79	0.08279	21.395	-0.03978
27.8	0.07691	21.4	-0.04144
27.81	0.0775	21.405	-0.05548
27.82	0.05007	21.41	-0.05613
27.83	0.00211	21.415	-0.04732
27.84	-0.03122	21.42	-0.03037
27.85	0.000627448	21.425	-0.01477
27.86	0.01275	21.43	-0.0308
27.87	0.01052	21.435	-0.06144
27.88	-0.04762	21.44	-0.06883
27.89	-0.0327	21.445	-0.05537
27.9	-0.02637	21.45	-0.03644
27.91	-0.05323	21.455	-0.05507
27.92	-0.07	21.46	-0.06669
27.93	-0.04225	21.465	-0.07449
27.94	-0.02006	21.47	-0.06968
27.95	0.02408	21.475	-0.0646
27.96	0.03862	21.48	-0.06522
27.97	-0.01399	21.485	-0.04679
27.98	-0.05382	21.49	-0.05012
27.99	-0.02933	21.495	-0.0498
28	-0.03695	21.5	-0.0632
28.01	-0.05745	21.505	-0.07102
28.02	-0.05572	21.51	-0.06731
28.03	-0.02336	21.515	-0.05914
28.04	0.000663252	21.52	-0.05747
28.05	-0.02346	21.525	-0.05202
28.06	-0.05918	21.53	-0.05865
28.07	-0.03839	21.535	-0.04603
28.08	-0.01661	21.54	-0.0456
28.09	-0.06336	21.545	-0.04108
28.1	-0.05669	21.55	-0.03362
28.11	-0.06594	21.555	-0.01778
28.12	-0.04848	21.56	-0.01782
28.13	-0.01253	21.565	-0.03557
28.14	-0.06592	21.57	-0.05284
28.15	-0.07796	21.575	-0.05716
28.16	-0.04717	21.58	-0.02762
28.17	-0.03562	21.585	-0.00659
28.18	-0.03599	21.59	-0.01143
28.19	-0.03997	21.595	-0.01465
28.2	-0.08057	21.6	-0.03145
28.21	-0.07781	21.605	-0.04438
28.22	-0.06673	21.61	-0.06432
28.23	-0.07492	21.615	-0.08006
28.24	-0.08424	21.62	-0.087
28.25	-0.03599	21.625	-0.06731
28.26	-0.01443	21.63	-0.05389
28.27	0.01405	21.635	-0.04825
28.28	0.03521	21.64	-0.05017
28.29	-0.03491	21.645	-0.04415
28.3	-0.07005	21.65	-0.04494
28.31	-0.05328	21.655	-0.04176
28.32	-0.06147	21.66	-0.06169
28.33	-0.05788	21.665	-0.05934
28.34	-0.03057	21.67	-0.0662
28.35	-0.05438	21.675	-0.05698
28.36	-0.05063	21.68	-0.0728
28.37	-0.0255	21.685	-0.0595
28.38	-0.05341	21.69	-0.04829
28.39	-0.06081	21.695	-0.05774
28.4	-0.0586	21.7	-0.0516
28.41	-0.0394	21.705	-0.04494
28.42	-0.05201	21.71	-0.04545
28.43	-0.0534	21.715	-0.04582
28.44	-0.06839	21.72	-0.06227
28.45	-0.03056	21.725	-0.07143
28.46	-0.03507	21.73	-0.07224
28.47	-0.04306	21.735	-0.07339
28.48	-0.07334	21.74	-0.05914
28.49	-0.05026	21.745	-0.03589
28.5	-0.02795	21.75	-0.01553
28.51	0.00185	21.755	-0.02493
28.52	-0.03168	21.76	-0.04064
28.53	-0.02505	21.765	-0.04834
28.54	-0.01178	21.77	-0.04898
28.55	-0.01608	21.775	-0.02437
28.56	-0.01781	21.78	0.00283
28.57	-0.04315	21.785	0.01733
28.58	-0.05544	21.79	0.00949
28.59	-0.04318	21.795	-0.02212
28.6	-0.05713	21.8	-0.06044
28.61	-0.08942	21.805	-0.08794
28.62	-0.05357	21.81	-0.08071
28.63	-0.000755394	21.815	-0.05681
28.64	0.01043	21.82	-0.04368
28.65	-0.02267	21.825	-0.0276
28.66	-0.01662	21.83	-0.03518
28.67	-0.00636	21.835	-0.04727
28.68	-0.000526109	21.84	-0.07593
28.69	-0.03729	21.845	-0.08829
28.7	-0.09317	21.85	-0.07829
28.71	-0.08985	21.855	-0.0491
28.72	-0.03572	21.86	-0.02384
28.73	-0.02235	21.865	-0.02302
28.74	-0.03238	21.87	-0.03783
28.75	-0.0701	21.875	-0.03927
28.76	-0.03588	21.88	-0.03732
28.77	0.000403521	21.885	-0.02944
28.78	-0.01348	21.89	-0.01623
28.79	-0.01777	21.895	-0.00598
28.8	-0.06536	21.9	0.00755
28.81	-0.06279	21.905	-0.00217
28.82	-0.03066	21.91	-0.01682
28.83	-0.04239	21.915	-0.03248
28.84	-0.06341	21.92	-0.04191
28.85	-0.04437	21.925	-0.0463
28.86	-0.02544	21.93	-0.0638
28.87	-0.05609	21.935	-0.07807
28.88	-0.04655	21.94	-0.08231
28.89	-0.04417	21.945	-0.08788
28.9	-0.02346	21.95	-0.07922
28.91	-0.01261	21.955	-0.08412
28.92	-0.05242	21.96	-0.06872
28.93	-0.04044	21.965	-0.03576
28.94	-0.02847	21.97	-0.02474
28.95	-0.0473	21.975	-0.03344
28.96	-0.05417	21.98	-0.0499
28.97	-0.0263	21.985	-0.04522
28.98	-0.01348	21.99	-0.03067
28.99	0.00444	21.995	-0.02974
29	0.00403	22	-0.03623
29.01	-0.07207	22.005	-0.03715
29.02	-0.06239	22.01	-0.0239
29.03	-0.01071	22.015	-0.01951
29.04	-0.0358	22.02	-0.0159
29.05	-0.06136	22.025	-0.00307
29.06	-0.05583	22.03	-0.00383
29.07	-0.08013	22.035	-0.01082
29.08	-0.02305	22.04	-0.04262
29.09	-0.01596	22.045	-0.05725
29.1	-0.02181	22.05	-0.04785
29.11	-0.03307	22.055	-0.03566
29.12	-0.03058	22.06	-0.03573
29.13	-0.01701	22.065	-0.04425
29.14	-0.02135	22.07	-0.04641
29.15	-0.02425	22.075	-0.05959
29.16	-0.04431	22.08	-0.06635
29.17	-0.00734	22.085	-0.07063
29.18	-0.01388	22.09	-0.06354
29.19	-0.05305	22.095	-0.04035
29.2	-0.07503	22.1	-0.03443
29.21	-0.06437	22.105	-0.04255
29.22	-0.05597	22.11	-0.06026
29.23	-0.02619	22.115	-0.0784
29.24	-0.03698	22.12	-0.07006
29.25	-0.0122	22.125	-0.05769
29.26	0.0052	22.13	-0.04056
29.27	-0.00864	22.135	-0.02531
29.28	-0.00257	22.14	-0.01507
29.29	-0.01687	22.145	0.0033
29.3	-0.04675	22.15	-0.00603
29.31	-0.05038	22.155	-0.01471
29.32	-0.01875	22.16	-0.00229
29.33	-0.00807	22.165	0.00833
29.34	-0.04688	22.17	0.00546
29.35	-0.09074	22.175	-0.02076
29.36	-0.07162	22.18	-0.05062
29.37	-0.02152	22.185	-0.07252
29.38	0.00808	22.19	-0.08415
29.39	-0.03121	22.195	-0.08905
29.4	-0.04178	22.2	-0.08004
29.41	-0.02965	22.205	-0.07441
29.42	-0.01036	22.21	-0.06803
29.43	0.02258	22.215	-0.07797
29.44	-0.00111	22.22	-0.07688
29.45	-0.0314	22.225	-0.08205
29.46	-0.03002	22.23	-0.04819
29.47	-0.04025	22.235	-0.02961
29.48	-0.00872	22.24	-0.00184
29.49	0.00229	22.245	-0.00338
29.5	-0.01851	22.25	-0.01402
29.51	-0.00261	22.255	-0.01817
29.52	-0.01645	22.26	-0.01175
29.53	0.00653	22.265	-0.00174
29.54	-0.00694	22.27	-0.01321
29.55	-0.048	22.275	-0.03768
29.56	-0.07755	22.28	-0.04936
29.57	-0.03288	22.285	-0.07247
29.58	0.00967	22.29	-0.06478
29.59	0.03104	22.295	-0.06869
29.6	0.01756	22.3	-0.05473
29.61	0.00802	22.305	-0.03965
29.62	0.02227	22.31	-0.02945
29.63	0.03746	22.315	-0.0281
29.64	0.01069	22.32	-0.01305
29.65	0.00072044	22.325	-0.01584
29.66	-0.02579	22.33	-0.03225
29.67	-0.04071	22.335	-0.04483
29.68	-0.06957	22.34	-0.04009
29.69	-0.09686	22.345	-0.02301
29.7	-0.0548	22.35	-0.02731
29.71	-0.02711	22.355	-0.04601
29.72	0.02577	22.36	-0.06142
29.73	0.01158	22.365	-0.07855
29.74	-0.01771	22.37	-0.07421
29.75	0.01214	22.375	-0.0879
29.76	0.06443	22.38	-0.09002
29.77	0.03884	22.385	-0.07453
29.78	0.0149	22.39	-0.0492
29.79	0.01236	22.395	-0.03494
29.8	0.00373	22.4	-0.02607
29.81	-0.00679	22.405	-0.02436
29.82	-0.01664	22.41	-0.0212
29.83	-0.02526	22.415	-0.01126
29.84	-0.00482	22.42	-0.00862
29.85	-0.02379	22.425	-0.00992
29.86	-0.06667	22.43	0.00482
29.87	-0.03457	22.435	0.01335
29.88	-0.00586	22.44	0.00693
29.89	0.01665	22.445	-0.02108
29.9	0.00519	22.45	-0.05041
29.91	-0.07381	22.455	-0.06229
29.92	-0.06461	22.46	-0.06473
29.93	0.000750489	22.465	-0.06109
29.94	0.03281	22.47	-0.07067
29.95	-0.00518	22.475	-0.08734
29.96	-0.00309	22.48	-0.08478
29.97	-0.02211	22.485	-0.08077
29.98	-0.00982	22.49	-0.06089
29.99	0.04384	22.495	-0.04694
30	0.01353	22.5	-0.04295
30.01	-0.02648	22.505	-0.03318
30.02	-0.01843	22.51	-0.02324
30.03	-0.00152	22.515	-0.00663
30.04	-0.04655	22.52	-0.00697
30.05	-0.03967	22.525	-0.01825
30.06	-0.02025	22.53	-0.04583
30.07	-0.03746	22.535	-0.05791
30.08	-0.03627	22.54	-0.06834
30.09	-0.03441	22.545	-0.06473
30.1	-0.04282	22.55	-0.07137
30.11	-0.04475	22.555	-0.06694
30.12	-0.02373	22.56	-0.06317
30.13	-0.00965	22.565	-0.0535
30.14	-0.0295	22.57	-0.06628
30.15	-0.0384	22.575	-0.08523
30.16	0.00245	22.58	-0.09234
30.17	0.00457	22.585	-0.06712
30.18	-0.01994	22.59	-0.02574
30.19	-0.00897	22.595	-0.01813
30.2	-0.01614	22.6	-0.0374
30.21	-0.00255	22.605	-0.05143
30.22	0.00751	22.61	-0.06247
30.23	-0.00194	22.615	-0.05359
30.24	-0.0067	22.62	-0.06819
30.25	-0.02036	22.625	-0.07343
30.26	0.0124	22.63	-0.06412
30.27	0.01067	22.635	-0.0587
30.28	-0.00292	22.64	-0.07081
30.29	-0.03366	22.645	-0.08324
30.3	-0.04933	22.65	-0.07353
30.31	-0.03287	22.655	-0.03177
30.32	-0.02422	22.66	-0.01051
30.33	-0.02801	22.665	-0.02062
30.34	-0.03592	22.67	-0.04199
30.35	-0.04901	22.675	-0.07309
30.36	-0.05233	22.68	-0.08513
30.37	-0.04007	22.685	-0.06697
30.38	0.00258	22.69	-0.05536
30.39	0.01245	22.695	-0.03099
30.4	0.02301	22.7	-0.03473
30.41	0.04713	22.705	-0.06591
30.42	0.0268	22.71	-0.08626
30.43	-0.01451	22.715	-0.09234
30.44	-0.01332	22.72	-0.07827
30.45	-0.03341	22.725	-0.06264
30.46	-0.03655	22.73	-0.04734
30.47	-0.000378655	22.735	-0.02313
30.48	-0.02339	22.74	-0.02274
30.49	-0.04772	22.745	-0.03337
30.5	-0.05994	22.75	-0.05039
30.51	-0.03679	22.755	-0.04733
30.52	-0.00326	22.76	-0.03097
30.53	-0.01805	22.765	-0.02765
30.54	-0.04708	22.77	-0.02576
30.55	-0.01102	22.775	-0.03716
30.56	0.02297	22.78	-0.05209
30.57	0.05275	22.785	-0.07416
30.58	0.03157	22.79	-0.09171
30.59	-0.03528	22.795	-0.09365
30.6	-0.03455	22.8	-0.06701
30.61	0.0074	22.805	-0.04805
30.62	-0.01522	22.81	-0.04109
30.63	-0.03705	22.815	-0.07412
30.64	-0.0308	22.82	-0.06619
30.65	-0.05076	22.825	-0.07309
30.66	-0.02035	22.83	-0.05775
30.67	0.0551	22.835	-0.05997
30.68	0.04427	22.84	-0.05691
30.69	0.02384	22.845	-0.04763
30.7	0.03139	22.85	-0.0508
30.71	0.01035	22.855	-0.07484
30.72	-0.01774	22.86	-0.07969
30.73	0.0027	22.865	-0.08857
30.74	-0.02572	22.87	-0.07758
30.75	-0.04117	22.875	-0.07863
30.76	0.00911	22.88	-0.08923
30.77	0.00844	22.885	-0.06927
30.78	-0.00675	22.89	-0.06728
30.79	0.01169	22.895	-0.04517
30.8	0.04557	22.9	-0.02684
30.81	0.01669	22.905	-0.02973
30.82	-0.04978	22.91	-0.0312
30.83	-0.06503	22.915	-0.03112
30.84	-0.06879	22.92	-0.02825
30.85	-0.0655	22.925	-0.01229
30.86	-0.02876	22.93	-0.02392
30.87	0.01787	22.935	-0.05044
30.88	-0.04	22.94	-0.06526
30.89	-0.03878	22.945	-0.06187
30.9	-0.02618	22.95	-0.05109
30.91	-0.01638	22.955	-0.03571
30.92	0.01811	22.96	-0.01639
30.93	0.00843	22.965	-0.01108
30.94	0.00295	22.97	-0.01477
30.95	-0.00907	22.975	-0.04937
30.96	-0.000916192	22.98	-0.0851
30.97	-0.01378	22.985	-0.09326
30.98	-0.00128	22.99	-0.08938
30.99	0.03055	22.995	-0.06226
31	0.02691	23	-0.04889
31.01	0.00281	23.005	-0.03453
31.02	-0.00599	23.01	-0.03392
31.03	-0.00344	23.015	-0.03207
31.04	-0.01258	23.02	-0.0589
31.05	-0.02967	23.025	-0.07344
31.06	-0.03209	23.03	-0.07689
31.07	-0.01597	23.035	-0.03675
31.08	-0.03929	23.04	-0.01293
31.09	-0.05008	23.045	-0.00705
31.1	-0.07616	23.05	-0.0214
31.11	-0.06866	23.055	-0.03953
31.12	-0.03005	23.06	-0.04542
31.13	-0.04916	23.065	-0.04036
31.14	-0.03271	23.07	-0.00756
31.15	-0.00853	23.075	0.021
31.16	0.01816	23.08	0.02593
31.17	0.02765	23.085	-0.00973
31.18	0.01518	23.09	-0.05083
31.19	0.01551	23.095	-0.06959
31.2	0.02735	23.1	-0.06781
31.21	0.01639	23.105	-0.05547
31.22	0.02834	23.11	-0.03433
31.23	-0.00325	23.115	-0.02695
31.24	-0.0411	23.12	-0.03028
31.25	-0.05129	23.125	-0.03915
31.26	-0.06319	23.13	-0.06187
31.27	-0.04901	23.135	-0.06724
31.28	-0.03086	23.14	-0.05882
31.29	-0.02529	23.145	-0.03272
31.3	-0.0236	23.15	-0.01992
31.31	0.00481	23.155	-0.00311
31.32	0.03413	23.16	-0.01044
31.33	0.02235	23.165	-0.0304
31.34	0.01137	23.17	-0.04425
31.35	0.00751	23.175	-0.06066
31.36	-0.01089	23.18	-0.04889
31.37	-0.03735	23.185	-0.04037
31.38	-0.04901	23.19	-0.01802
31.39	-0.01864	23.195	-0.016
31.4	-0.01638	23.2	-0.04587
31.41	-0.03776	23.205	-0.06839
31.42	-0.04507	23.21	-0.07801
31.43	-0.05239	23.215	-0.07714
31.44	-0.05711	23.22	-0.07873
31.45	-0.03334	23.225	-0.06981
31.46	-0.01218	23.23	-0.04847
31.47	-0.06836	23.235	-0.03873
31.48	-0.05499	23.24	-0.0544
31.49	-0.01306	23.245	-0.07026
31.5	0.03458	23.25	-0.0725
31.51	0.01993	23.255	-0.04824
31.52	0.03879	23.26	-0.00313
31.53	0.03664	23.265	0.01288
31.54	-0.00814	23.27	0.02472
31.55	0.00508	23.275	-0.00133
31.56	0.01077	23.28	-0.02853
31.57	-0.02821	23.285	-0.05791
31.58	-0.05415	23.29	-0.06851
31.59	-0.01787	23.295	-0.05012
31.6	-0.03087	23.3	-0.04684
31.61	-0.0253	23.305	-0.03809
31.62	-0.02662	23.31	-0.06082
31.63	-0.04214	23.315	-0.08795
31.64	-0.01967	23.32	-0.09613
31.65	-0.000833591	23.325	-0.08491
31.66	0.0036	23.33	-0.05911
31.67	-0.01048	23.335	-0.03182
31.68	0.03365	23.34	-0.03557
31.69	0.03372	23.345	-0.04053
31.7	0.04562	23.35	-0.03561
31.71	0.01451	23.355	-0.03624
31.72	-0.02962	23.36	-0.01463
31.73	-0.04844	23.365	-0.00708
31.74	-0.06479	23.37	0.02821
31.75	-0.04338	23.375	0.04023
31.76	-0.07097	23.38	0.01284
31.77	-0.06745	23.385	-0.0457
31.78	-0.07329	23.39	-0.09519
31.79	-0.02731	23.395	-0.09588
31.8	-0.0038	23.4	-0.07901
31.81	0.000635772	23.405	-0.04799
31.82	0.01981	23.41	-0.01745
31.83	-0.04156	23.415	0.01679
31.84	-0.03245	23.42	0.01331
31.85	-0.00455	23.425	0.00859
31.86	-0.00643	23.43	-0.01471
31.87	-0.02331	23.435	-0.04575
31.88	-0.00258	23.44	-0.05826
31.89	0.00551	23.445	-0.03861
31.9	-0.03152	23.45	-0.02683
31.91	-0.03208	23.455	-0.02319
31.92	-0.03701	23.46	-0.02359
31.93	-0.01314	23.465	-0.02421
31.94	-0.01012	23.47	-0.01301
31.95	-0.0319	23.475	-0.0322
31.96	-0.02041	23.48	-0.05992
31.97	-0.02634	23.485	-0.07432
31.98	-0.00846	23.49	-0.0754
31.99	-0.00035364	23.495	-0.06844
32	-0.01298	23.5	-0.05902
32.01	-0.05615	23.505	-0.06184
32.02	-0.05579	23.51	-0.06879
32.03	-0.03656	23.515	-0.06147
32.04	-0.04398	23.52	-0.07159
32.05	-0.006	23.525	-0.06438
32.06	-0.00617	23.53	-0.08089
32.07	0.03794	23.535	-0.0883
32.08	0.01187	23.54	-0.06765
32.09	0.02182	23.545	-0.06138
32.1	0.01937	23.55	-0.04524
32.11	0.00682	23.555	-0.02798
32.12	-0.03069	23.56	-0.0432
32.13	-0.07312	23.565	-0.05447
32.14	-0.04465	23.57	-0.04466
32.15	-0.0482	23.575	-0.05597
32.16	-0.04364	23.58	-0.03428
32.17	-0.05457	23.585	-0.02328
32.18	-0.05109	23.59	-0.016
32.19	-0.05648	23.595	-0.03633
32.2	-0.01454	23.6	-0.06269
32.21	0.0345	23.605	-0.09188
32.22	0.0436	23.61	-0.08026
32.23	0.03475	23.615	-0.07993
32.24	0.03934	23.62	-0.07026
32.25	0.03646	23.625	-0.05517
32.26	0.05508	23.63	-0.05618
32.27	0.03681	23.635	-0.05801
32.28	-0.02012	23.64	-0.0614
32.29	-0.04909	23.645	-0.06183
32.3	-0.03123	23.65	-0.05541
32.31	-0.03191	23.655	-0.04214
32.32	-0.02257	23.66	-0.03153
32.33	-0.00682	23.665	-0.02909
32.34	-0.03031	23.67	-0.02495
32.35	-0.03903	23.675	-0.01227
32.36	-0.03349	23.68	-0.01544
32.37	-0.03977	23.685	-0.02812
32.38	-0.02576	23.69	-0.04856
32.39	-0.02945	23.695	-0.05492
32.4	-0.02544	23.7	-0.05513
32.41	-0.03352	23.705	-0.05606
32.42	-0.04763	23.71	-0.05019
32.43	-0.02403	23.715	-0.06182
32.44	-0.0059	23.72	-0.04886
32.45	-0.00486	23.725	-0.0493
32.46	0.00925	23.73	-0.06459
32.47	0.01008	23.735	-0.09804
32.48	0.00354	23.74	-0.10038
32.49	0.02218	23.745	-0.07527
32.5	0.04214	23.75	-0.0603
32.51	0.01153	23.755	-0.05791
32.52	-0.02593	23.76	-0.0499
32.53	-0.0138	23.765	-0.02843
32.54	-0.01057	23.77	-0.01016
32.55	-0.01939	23.775	7.47571e-05
32.56	-0.02311	23.78	0.00165
32.57	-0.06775	23.785	0.0082
32.58	-0.05949	23.79	0.03361
32.59	-0.0207	23.795	0.03986
32.6	0.02242	23.8	0.02255
32.61	-0.01799	23.805	-0.01848
32.62	-0.06419	23.81	-0.05538
32.63	-0.03183	23.815	-0.08524
32.64	-0.00176	23.82	-0.08119
32.65	-0.03513	23.825	-0.06134
32.66	-0.02291	23.83	-0.03408
32.67	-0.00378	23.835	-0.00586
32.68	-0.02348	23.84	-0.00731
32.69	-0.0291	23.845	-0.03742
32.7	-0.0289	23.85	-0.07836
32.71	-0.02436	23.855	-0.10006
32.72	-0.01545	23.86	-0.09443
32.73	-0.04246	23.865	-0.06565
32.74	-0.04385	23.87	-0.04544
32.75	-0.05909	23.875	-0.03239
32.76	-0.03341	23.88	-0.04694
32.77	0.0021	23.885	-0.0564
32.78	0.00517	23.89	-0.04843
32.79	-0.01855	23.895	-0.03673
32.8	-0.00753	23.9	-0.00831
32.81	-0.06286	23.905	0.00574
32.82	-0.03179	23.91	0.00474
32.83	0.02301	23.915	-0.0051
32.84	-0.01865	23.92	-0.0325
32.85	-0.01384	23.925	-0.0487
32.86	-0.00331	23.93	-0.07374
32.87	-0.00811	23.935	-0.08696
32.88	-0.0429	23.94	-0.08877
32.89	-0.04308	23.945	-0.08303
32.9	-0.02502	23.95	-0.06754
32.91	-0.04224	23.955	-0.04456
32.92	-0.01993	23.96	-0.02483
32.93	0.02317	23.965	-0.02565
32.94	-0.01986	23.97	-0.01935
32.95	-0.0193	23.975	-0.02961
32.96	-0.01378	23.98	-0.00953
32.97	-0.0347	23.985	-0.00897
32.98	-0.02753	23.99	-0.00775
32.99	-0.03019	23.995	-0.00842
33	-0.02284	24	-0.00593
33.01	-0.04719	24.005	-0.00121
33.02	-0.07737	24.01	-0.00469
33.03	-0.06835	24.015	-0.00166
33.04	-0.01179	24.02	3.50779e-05
33.05	-0.05893	24.025	-0.01713
33.06	-0.06501	24.03	-0.01284
33.07	-0.04332	24.035	-0.01433
33.08	-0.0254	24.04	-0.03254
33.09	-0.01857	24.045	-0.0387
33.1	-0.00181	24.05	-0.05259
33.11	-0.02998	24.055	-0.05119
33.12	-0.02417	24.06	-0.02629
33.13	-0.01779	24.065	-0.03267
33.14	-0.0117	24.07	-0.03196
33.15	-0.00381	24.075	-0.04376
33.16	0.00849	24.08	-0.04325
33.17	-0.00608	24.085	-0.0071
33.18	-0.05119	24.09	0.02041
33.19	0.00147	24.095	0.03172
33.2	0.01062	24.1	0.02839
33.21	-0.03083	24.105	0.01756
33.22	-0.06857	24.11	-0.0092
33.23	-0.0679	24.115	-0.02995
33.24	-0.06317	24.12	-0.04
33.25	-0.05654	24.125	-0.01773
33.26	-0.01108	24.13	0.00476
33.27	-0.01675	24.135	0.01483
33.28	-0.01942	24.14	0.01076
33.29	-0.02398	24.145	-0.03392
33.3	-0.039	24.15	-0.07475
33.31	-0.01323	24.155	-0.09884
33.32	0.00139	24.16	-0.10559
33.33	0.00164	24.165	-0.09037
33.34	0.00391	24.17	-0.06069
33.35	0.00237	24.175	-0.02244
33.36	-0.01157	24.18	-0.0207
33.37	-0.0146	24.185	-0.03501
33.38	0.04523	24.19	-0.07508
33.39	0.05048	24.195	-0.09228
33.4	0.02421	24.2	-0.06825
33.41	0.02492	24.205	-0.04249
33.42	0.000746798	24.21	0.01382
33.43	-0.06325	24.215	0.03224
33.44	-0.04127	24.22	0.02461
33.45	-0.01256	24.225	-0.000421577
33.46	-0.01999	24.23	-0.05777
33.47	-0.04497	24.235	-0.06121
33.48	-0.05696	24.24	-0.03924
33.49	-0.06152	24.245	-0.01995
33.5	-0.03124	24.25	0.00741
33.51	-0.01843	24.255	-0.01184
33.52	-0.01516	24.26	-0.02214
33.53	-0.05471	24.265	-0.03988
33.54	-0.05515	24.27	-0.06048
33.55	-0.01886	24.275	-0.03941
33.56	-0.01157	24.28	-0.0117
33.57	-0.00219	24.285	0.01172
33.58	0.01099	24.29	0.01808
33.59	-0.0095	24.295	0.00339
33.6	-0.03345	24.3	-0.00689
33.61	-0.03028	24.305	-0.01924
33.62	-0.02	24.31	-0.03852
33.63	-0.03233	24.315	-0.03404
33.64	-0.05779	24.32	-0.02451
33.65	-0.07282	24.325	0.00787
33.66	-0.03209	24.33	0.00743
33.67	0.02302	24.335	-0.02647
33.68	-0.01887	24.34	-0.07176
33.69	-0.02598	24.345	-0.10882
33.7	-0.02493	24.35	-0.10832
33.71	-0.03039	24.355	-0.07644
33.72	0.03737	24.36	-0.02265
33.73	0.06227	24.365	-0.00929
33.74	0.04652	24.37	0.00139
33.75	-0.01168	24.375	-0.0234
33.76	-0.05373	24.38	-0.0486
33.77	-0.04212	24.385	-0.05443
33.78	-0.000304869	24.39	-0.04876
33.79	0.01722	24.395	-0.0104
33.8	-0.00311	24.4	0.02128
33.81	-0.0587	24.405	0.0304
33.82	-0.05007	24.41	0.02668
33.83	-0.00435	24.415	-0.00624
33.84	0.03498	24.42	-0.05321
33.85	0.05308	24.425	-0.07819
33.86	0.04078	24.43	-0.09662
33.87	0.01669	24.435	-0.05701
33.88	0.01226	24.44	-0.03897
33.89	0.03085	24.445	-0.02167
33.9	0.02662	24.45	-0.03074
33.91	0.02297	24.455	-0.04868
33.92	0.00834	24.46	-0.06699
33.93	-0.02122	24.465	-0.08442
33.94	-0.04685	24.47	-0.09952
33.95	-0.03635	24.475	-0.05924
33.96	0.01504	24.48	-0.00213
33.97	0.0197	24.485	0.03161
33.98	0.03621	24.49	0.0451
33.99	0.04516	24.495	-0.00639
34	0.02173	24.5	-0.02281
34.01	0.04457	24.505	-0.02001
34.02	0.04679	24.51	-0.04705
34.03	-0.01291	24.515	-0.04449
34.04	-0.01867	24.52	-0.06264
34.05	-0.01606	24.525	-0.051
34.06	-0.01452	24.53	-0.02812
34.07	-0.01532	24.535	-0.02854
34.08	-0.01308	24.54	-0.05735
34.09	-0.0366	24.545	-0.06754
34.1	-0.05324	24.55	-0.06382
34.11	-0.0337	24.555	-0.06654
34.12	-0.0115	24.56	-0.06482
34.13	-0.00148	24.565	-0.04723
34.14	-0.01348	24.57	-0.00394
34.15	-0.02473	24.575	0.02151
34.16	-0.0286	24.58	-0.00947
34.17	-0.03996	24.585	-0.0349
34.18	0.02121	24.59	-0.05783
34.19	0.04594	24.595	-0.06621
34.2	0.02346	24.6	-0.0658
34.21	-0.02829	24.605	-0.03435
34.22	-0.01583	24.61	-0.04164
34.23	-0.01421	24.615	-0.0274
34.24	-0.06201	24.62	-0.04056
34.25	-0.05878	24.625	-0.0432
34.26	-0.03809	24.63	-0.03356
34.27	-0.0065	24.635	-0.02507
34.28	-0.01824	24.64	0.01131
34.29	-0.03659	24.645	0.03019
34.3	-0.00952	24.65	0.01825
34.31	-0.00968	24.655	0.00733
34.32	0.02564	24.66	0.00327
34.33	-0.00412	24.665	-0.01293
34.34	-0.0106	24.67	-0.01941
34.35	0.01165	24.675	-0.01809
34.36	-0.0247	24.68	0.00577
34.37	-0.00162	24.685	0.00182
34.38	0.01744	24.69	-0.02838
34.39	-0.00721	24.695	-0.03419
34.4	-0.02575	24.7	-0.06957
34.41	-0.06026	24.705	-0.10803
34.42	-0.05065	24.71	-0.11891
34.43	0.000261146	24.715	-0.10558
34.44	-0.00731	24.72	-0.08135
34.45	0.02456	24.725	-0.07569
34.46	-0.00641	24.73	-0.07628
34.47	-0.03337	24.735	-0.09198
34.48	-0.04762	24.74	-0.09163
34.49	-0.00586	24.745	-0.08754
34.5	0.01652	24.75	-0.04963
34.51	-0.03216	24.755	-0.03784
34.52	-0.06383	24.76	-0.01907
34.53	-0.03565	24.765	0.00605
34.54	-0.0094	24.77	0.00246
34.55	0.01439	24.775	-0.00485
34.56	-0.03022	24.78	-0.03867
34.57	-0.03059	24.785	-0.02978
34.58	-0.02572	24.79	-0.00792
34.59	-0.01942	24.795	-0.01965
34.6	0.02361	24.8	-0.02267
34.61	0.03931	24.805	-0.04453
34.62	0.01077	24.81	-0.04855
34.63	-0.02532	24.815	-0.02578
34.64	-0.01643	24.82	0.01155
34.65	0.00788	24.825	0.00637
34.66	-0.01814	24.83	-0.0115
34.67	-0.00801	24.835	-0.06088
34.68	0.00232	24.84	-0.08399
34.69	-0.01189	24.845	-0.07237
34.7	-0.03189	24.85	-0.0864
34.71	-0.02121	24.855	-0.06353
34.72	0.00715	24.86	-0.06686
34.73	-0.01503	24.865	-0.07469
34.74	-0.02014	24.87	-0.09089
34.75	0.006	24.875	-0.09679
34.76	0.00615	24.88	-0.10436
34.77	0.00893	24.885	-0.10628
34.78	-0.00811	24.89	-0.06595
34.79	-0.02972	24.895	-0.04065
34.8	-0.00701	24.9	-0.03129
34.81	-0.03577	24.905	-0.06218
34.82	-0.03624	24.91	-0.10043
34.83	-0.02724	24.915	-0.12143
34.84	-0.0332	24.92	-0.13032
34.85	-0.01023	24.925	-0.11631
34.86	-0.01306	24.93	-0.10534
34.87	-0.00538	24.935	-0.07387
34.88	-0.0192	24.94	-0.07634
34.89	-0.0036	24.945	-0.08592
34.9	-0.00628	24.95	-0.09788
34.91	-0.01808	24.955	-0.11838
34.92	0.01395	24.96	-0.1323
34.93	0.02362	24.965	-0.12409
34.94	0.01588	24.97	-0.12259
34.95	-0.00379	24.975	-0.12791
34.96	0.00568	24.98	-0.13358
34.97	0.01514	24.985	-0.13285
[truncated: 25,409 more rows]

## Sheet: Raman raw_IG110 Test Sample
Test sample_point 1		Test sample_point 2		Test sample_point 3		Test sample_point 4		FIE-006_point 5		Test sample_point 6		Test sample_point 7		Test sample_point 8
Raman Shift (cm-1)	Intensity (a.u.)	Raman Shift (cm-1)	Intensity (a.u.)	Raman Shift (cm-1)	Intensity (a.u.)	Raman Shift (cm-1)	Intensity (a.u.)	Raman Shift (cm-1)	Intensity (a.u.)	Raman Shift (cm-1)	Intensity (a.u.)	Raman Shift (cm-1)	Intensity (a.u.)	Raman Shift (cm-1)	Intensity (a.u.)
50.181	2128.5	50.181	2224.98	50.181	2255.66	50.181	1772.58	50.181	1846.48	50.181	2354.48	50.181	2671.96	50.181	2565.36
52.1095	2123.54	52.1095	2031.72	52.1095	1874.07	52.1095	1478.68	52.1095	1475.72	52.1095	1951.84	52.1095	2408.71	52.1095	2263.22
54.0379	1444.89	54.0379	1208.85	54.0379	1354.38	54.0379	1246.29	54.0379	1343.72	54.0379	1463.54	54.0379	2186.32	54.0379	2069.65
55.9664	1452.38	55.9664	1415.2	55.9664	1339.19	55.9664	1402.77	55.9664	1400.64	55.9664	1676.33	55.9664	2343.13	55.9664	2213.05
57.8948	2552.69	57.8948	2560.51	57.8948	2363.43	57.8948	2251.3	57.8948	2321.23	57.8948	2670.16	57.8948	3223.48	57.8948	2992.12
59.8233	3738.8	59.8233	3713.9	59.8233	3540.48	59.8233	3099.04	59.8233	3331.2	59.8233	3675.97	59.8233	4103.61	59.8233	3849.42
61.7518	3520.18	61.7518	3659.21	61.7518	3463.57	61.7518	2925.31	61.7518	3146.55	61.7518	3645.31	61.7518	3895.55	61.7518	3863.45
63.6803	2089.11	63.6803	2049.35	63.6803	2277.56	63.6803	1977.21	63.6803	2237.76	63.6803	2564.4	63.6803	2796.67	63.6803	2699.76
65.6087	1305.96	65.6087	1204.12	65.6087	1479.42	65.6087	1335.18	65.6087	1500.34	65.6087	1648.88	65.6087	2064.42	65.6087	2026.93
67.5372	1276.36	67.5372	1274.86	67.5372	1268.69	67.5372	1221.7	67.5372	1261.11	67.5372	1391.1	67.5372	1922.18	67.5372	1997.74
69.4656	1729.64	69.4656	1901	69.4656	1640.43	69.4656	1548.95	69.4656	1591.23	69.4656	1811.77	69.4656	2339.39	69.4656	2432.48
71.3941	2197.66	71.3941	2418.05	71.3941	2481.75	71.3941	1982.62	71.3941	2306.62	71.3941	2459.75	71.3941	3094.06	71.3941	2952.43
73.3226	2531.26	73.3226	2540.42	73.3226	3014.4	73.3226	2371.15	73.3226	2646.49	73.3226	2861.75	73.3226	3421.39	73.3226	3182.19
75.2511	2615.53	75.2511	2503.61	75.2511	2958.02	75.2511	2424.71	75.2511	2637.72	75.2511	2848.62	75.2511	3306.78	75.2511	3140.82
77.1795	2281.52	77.1795	2150.53	77.1795	2405.63	77.1795	2097.88	77.1795	2262.72	77.1795	2410.54	77.1795	2820.37	77.1795	2805.24
79.108	1649.32	79.108	1537.62	79.108	1751.89	79.108	1597.46	79.108	1723.39	79.108	1804.42	79.108	2230.49	79.108	2322.78
81.0365	1545.7	81.0365	1480.74	81.0365	1810.26	81.0365	1543.63	81.0365	1738.78	81.0365	1780.94	81.0365	2177.76	81.0365	2251.58
82.9649	1969.99	82.9649	1953.03	82.9649	2247.63	82.9649	1877.65	82.9649	2060.14	82.9649	2192.78	82.9649	2497.17	82.9649	2541.12
84.8934	1998.04	84.8934	2018.31	84.8934	2217.61	84.8934	1915.9	84.8934	1937.83	84.8934	2226.34	84.8934	2520.22	84.8934	2512.32
86.8218	1561.94	86.8218	1652.63	86.8218	1750.98	86.8218	1582.53	86.8218	1487.43	86.8218	1824.53	86.8218	2225.42	86.8218	2118.59
88.7503	1186.6	88.7503	1400.27	88.7503	1423.37	88.7503	1253.12	88.7503	1298.65	88.7503	1445.93	88.7503	2000	88.7503	1761.68
90.6788	1841.62	90.6788	1934.25	90.6788	1946.57	90.6788	1788.45	90.6788	1770.47	90.6788	1878.49	90.6788	2339.37	90.6788	2225.37
92.6072	2307.01	92.6072	2309.76	92.6072	2281.62	92.6072	2106.88	92.6072	2059.01	92.6072	2326.98	92.6072	2738.59	92.6072	2620.53
94.5357	2212.06	94.5357	2205.61	94.5357	2158.33	94.5357	2016.96	94.5357	2025.57	94.5357	2377.86	94.5357	2749.18	94.5357	2589.87
96.4642	1689.36	96.4642	1678.07	96.4642	1620.02	96.4642	1560.9	96.4642	1712.94	96.4642	1942.65	96.4642	2300.08	96.4642	2129.28
98.3927	1297.67	98.3927	1133.71	98.3927	992.889	98.3927	981.052	98.3927	1294.65	98.3927	1285.45	98.3927	1741.61	98.3927	1581.31
100.321	1121.42	100.321	1066.38	100.321	913.298	100.321	1081.8	100.321	1008.18	100.321	1127.72	100.321	1640.31	100.321	1511.86
102.25	1081.17	102.25	1046.98	102.25	940.863	102.25	972.377	102.25	890.847	102.25	1237.08	102.25	1668.8	102.25	1527.36
104.178	1292.02	104.178	1239.88	104.178	1278.83	104.178	1153.91	104.178	1158.15	104.178	1522.95	104.178	1940.15	104.178	1750.25
106.106	1711.12	106.106	1698.43	106.106	1847.55	106.106	1762.41	106.106	1673.91	106.106	1828.68	106.106	2354.72	106.106	2140.78
108.035	1932.72	108.035	2035.25	108.035	1792.19	108.035	1674.15	108.035	1591.78	108.035	1847.3	108.035	2253.56	108.035	2158.56
109.963	1370.6	109.963	1434.28	109.963	1322.82	109.963	1460.12	109.963	1286.91	109.963	1545.44	109.963	1896.2	109.963	1797.88
111.892	823.504	111.892	878.206	111.892	934.029	111.892	1139.36	111.892	916.531	111.892	1187.84	111.892	1583.08	111.892	1468.72
113.82	701.363	113.82	750.886	113.82	789.909	113.82	965.572	113.82	729.102	113.82	972.457	113.82	1433.68	113.82	1324.78
115.749	1021.33	115.749	1010.58	115.749	862.69	115.749	1121.19	115.749	877.597	115.749	1002.12	115.749	1460.8	115.749	1373.24
117.677	1068.42	117.677	1087.62	117.677	1007.25	117.677	1243.58	117.677	1108.23	117.677	1189.12	117.677	1621.4	117.677	1537.75
119.606	982.716	119.606	933.79	119.606	1032.2	119.606	1143.65	119.606	1027.2	119.606	1216.08	119.606	1680.17	119.606	1576.85
121.534	1018.84	121.534	880.43	121.534	992.798	121.534	1071.64	121.534	932.634	121.534	1192.29	121.534	1667.72	121.534	1535.34
123.463	1103.22	123.463	990.617	123.463	961.364	123.463	1097.71	123.463	991.45	123.463	1209.13	123.463	1647.47	123.463	1484.48
125.391	979.497	125.391	1091.62	125.391	975.691	125.391	1129.72	125.391	1169.66	125.391	1272.84	125.391	1651.87	125.391	1465.2
127.32	771.022	127.32	824.009	127.32	821.335	127.32	975.942	127.32	891.603	127.32	992.923	127.32	1403.78	127.32	1239.13
129.248	680.779	129.248	722.763	129.248	670.479	129.248	810.519	129.248	736.122	129.248	811.294	129.248	1134.9	129.248	1167.65
131.177	557.524	131.177	624.919	131.177	666.196	131.177	733.811	131.177	690.419	131.177	767.668	131.177	1033.23	131.177	1163.03
133.105	364.316	133.105	429.799	133.105	688.553	133.105	693.169	133.105	604.859	133.105	741.761	133.105	1019.43	133.105	1073.8
135.034	243.663	135.034	212.47	135.034	398.527	135.034	510.442	135.034	311.786	135.034	527.249	135.034	774.51	135.034	783.691
136.962	352.687	136.962	223.415	136.962	496.306	136.962	553.949	136.962	546.33	136.962	491.084	136.962	778.875	136.962	820.307
138.891	743.382	138.891	699.856	138.891	676.723	138.891	712.786	138.891	622.986	138.891	683.071	138.891	1011.01	138.891	1002.13
140.819	826.152	140.819	873.101	140.819	713.42	140.819	705.008	140.819	503.665	140.819	742.133	140.819	991.593	140.819	970.184
142.747	399.031	142.747	421.793	142.747	545.056	142.747	455.867	142.747	336.935	142.747	527.767	142.747	618.547	142.747	685.166
144.676	144.619	144.676	151.018	144.676	371.892	144.676	304.377	144.676	343.487	144.676	427.046	144.676	587.88	144.676	705.408
146.604	99.9598	146.604	157.826	146.604	158.068	146.604	179.547	146.604	176.467	146.604	325.947	146.604	624.239	146.604	561.038
148.533	121.693	148.533	144.409	148.533	128.634	148.533	164.812	148.533	138.577	148.533	306.593	148.533	656.835	148.533	539.11
150.461	177.288	150.461	106.081	150.461	261.298	150.461	210.688	150.461	206.737	150.461	312.117	150.461	632.515	150.461	604.73
152.39	256.59	152.39	130.547	152.39	431.867	152.39	269.432	152.39	296.425	152.39	298.016	152.39	567.975	152.39	663.927
154.318	312.236	154.318	281.381	154.318	491.545	154.318	421.583	154.318	458.77	154.318	375.513	154.318	630.313	154.318	755.985
156.247	248.798	156.247	323.483	156.247	422.48	156.247	461.669	156.247	527.013	156.247	401.78	156.247	657.258	156.247	753.715
158.175	156.45	158.175	274.068	158.175	330.27	158.175	334.954	158.175	423.951	158.175	335.658	158.175	572.484	158.175	665.331
160.104	109.201	160.104	184.02	160.104	275.274	160.104	176.41	160.104	260.413	160.104	266.699	160.104	454.066	160.104	577.262
162.032	134.36	162.032	102.978	162.032	271.051	162.032	154.001	162.032	200.21	162.032	302.821	162.032	425.459	162.032	569.451
163.96	124.765	163.96	0	163.96	253.83	163.96	209.254	163.96	252.957	163.96	381.031	163.96	487.362	163.96	555.106
165.889	167.472	165.889	137.239	165.889	280.252	165.889	163.316	165.889	258.047	165.889	374.745	165.889	545.261	165.889	537.411
167.817	268.164	167.817	288.103	167.817	256.957	167.817	203.133	167.817	270.437	167.817	314.2	167.817	543.758	167.817	536.342
169.746	279.077	169.746	284.289	169.746	210.344	169.746	266	169.746	256.31	169.746	272.737	169.746	513.704	169.746	537.076
171.674	72.3724	171.674	97.1438	171.674	234.53	171.674	186.123	171.674	159.066	171.674	296.76	171.674	519.032	171.674	515.734
173.603	191.022	173.603	115.855	173.603	329.546	173.603	259.682	173.603	168.806	173.603	138.605	173.603	483.387	173.603	549.095
175.531	306.406	175.531	215.727	175.531	264.72	175.531	249.398	175.531	200.768	175.531	174.55	175.531	408.233	175.531	408.39
177.46	225.831	177.46	204.964	177.46	135.592	177.46	166.963	177.46	240.005	177.46	245.709	177.46	334.725	177.46	367.908
179.388	104.989	179.388	90.1272	179.388	28.9861	179.388	60.0806	179.388	254.545	179.388	214.605	179.388	268.485	179.388	415.501
181.317	293.321	181.317	53.3997	181.317	0	181.317	0	181.317	211.867	181.317	56.5928	181.317	200.72	181.317	303.365
183.245	255.424	183.245	186.472	183.245	185.546	183.245	166.739	183.245	220.837	183.245	135.881	183.245	323.01	183.245	298.213
185.174	273.379	185.174	334.369	185.174	191.701	185.174	258.033	185.174	221.634	185.174	127.985	185.174	300.181	185.174	271.958
187.102	185.08	187.102	288.12	187.102	193.347	187.102	258.484	187.102	260.604	187.102	134.609	187.102	286.048	187.102	288.726
189.031	13.6952	189.031	88.9204	189.031	253.276	189.031	202.638	189.031	307.638	189.031	164.028	189.031	329.827	189.031	347.205
190.959	20.193	190.959	39.7734	190.959	236.044	190.959	141.08	190.959	250.665	190.959	84.2502	190.959	307.268	190.959	355.89
192.887	139.725	192.887	161.1	192.887	173.549	192.887	162.403	192.887	162.887	192.887	45.1716	192.887	301.685	192.887	316.411
194.816	207.143	194.816	263.598	194.816	227.651	194.816	276.285	194.816	148.61	194.816	147.83	194.816	395.208	194.816	359.959
196.744	217.495	196.744	286.205	196.744	303.733	196.744	353.88	196.744	209.749	196.744	248.71	196.744	501.152	196.744	427.484
198.673	199.916	198.673	239.434	198.673	314.136	198.673	320.762	198.673	294.463	198.673	239.781	198.673	528.475	198.673	443.763
200.601	183.328	200.601	195.02	200.601	260.484	200.601	224.431	200.601	315.472	200.601	139.999	200.601	438.945	200.601	374.257
202.53	134.877	202.53	189.356	202.53	374.16	202.53	305.126	202.53	279.863	202.53	175.414	202.53	371.072	202.53	392.55
204.458	79.068	204.458	179.349	204.458	385.656	204.458	367.009	204.458	365.681	204.458	198.247	204.458	409.893	204.458	375.055
206.387	160.205	206.387	225.811	206.387	298.685	206.387	315.47	206.387	344.528	206.387	156.546	206.387	415.709	206.387	360.911
208.315	362.048	208.315	314.95	208.315	218.019	208.315	213.225	208.315	153.67	208.315	93.8745	208.315	321.045	208.315	350.612
210.244	394.649	210.244	295.113	210.244	288.498	210.244	305.856	210.244	115.415	210.244	157.19	210.244	250.649	210.244	244.601
212.172	262.681	212.172	314.428	212.172	194.317	212.172	203.406	212.172	200.392	212.172	218.779	212.172	224.688	212.172	326.958
214.101	175.863	214.101	195.987	214.101	133.867	214.101	107.845	214.101	167.194	214.101	142.064	214.101	162.157	214.101	220.494
216.029	204.583	216.029	122.902	216.029	214.626	216.029	124.826	216.029	189.773	216.029	117.48	216.029	243.159	216.029	203.492
217.958	325.394	217.958	240.056	217.958	344.931	217.958	230.139	217.958	342.74	217.958	218.258	217.958	451.526	217.958	387.37
219.886	423.082	219.886	454.148	219.886	159.596	219.886	227.344	219.886	348.135	219.886	174.322	219.886	344.71	219.886	320.098
221.815	337.685	221.815	473.438	221.815	242.246	221.815	309.336	221.815	339.27	221.815	188.906	221.815	434.819	221.815	302.59
223.743	256.344	223.743	280.48	223.743	289.628	223.743	353.429	223.743	244.327	223.743	196.46	223.743	367.397	223.743	319.897
225.672	279.402	225.672	180.352	225.672	283.558	225.672	393.281	225.672	179.488	225.672	186.012	225.672	261.628	225.672	362.314
227.6	384.982	227.6	322.15	227.6	276.91	227.6	438.563	227.6	211.994	227.6	165.716	227.6	266.174	227.6	394.249
229.528	381.696	229.528	389.043	229.528	302.638	229.528	377.041	229.528	221.063	229.528	151.237	229.528	326.647	229.528	342.372
231.457	305.536	231.457	295.221	231.457	281.011	231.457	263.395	231.457	289.495	231.457	94.7766	231.457	363.066	231.457	325.944
233.385	262.899	233.385	252.271	233.385	263.887	233.385	253.798	233.385	361.215	233.385	60.676	233.385	381.243	233.385	340.125
235.314	256.108	235.314	287.099	235.314	285.724	235.314	338.3	235.314	380.824	235.314	117.388	235.314	373.513	235.314	339.057
237.242	249.065	237.242	335.022	237.242	339.705	237.242	431.362	237.242	346.128	237.242	266.654	237.242	347.88	237.242	313.418
239.171	201.334	239.171	277.306	239.171	353.758	239.171	416.619	239.171	352.056	239.171	384.673	239.171	346.087	239.171	347.359
241.099	181.501	241.099	200.162	241.099	374.143	241.099	383.528	241.099	351.474	241.099	320.413	241.099	388.952	241.099	428.185
243.028	236.864	243.028	171.781	243.028	401.843	243.028	311.848	243.028	395.31	243.028	151.36	243.028	359.296	243.028	421.946
244.956	274.607	244.956	202.899	244.956	414.705	244.956	299.07	244.956	371.726	244.956	93.4231	244.956	388.928	244.956	415.294
246.885	271.135	246.885	283.757	246.885	404.151	246.885	432.915	246.885	268.839	246.885	224.48	246.885	534.996	246.885	476.04
248.813	409.905	248.813	402.476	248.813	401.244	248.813	703.131	248.813	348.101	248.813	284.69	248.813	569.279	248.813	501.77
250.742	383.422	250.742	367.108	250.742	421.489	250.742	490.237	250.742	375.791	250.742	339.252	250.742	470.973	250.742	446.253
252.67	278.308	252.67	303.734	252.67	356.444	252.67	333.555	252.67	462.661	252.67	336.497	252.67	347.871	252.67	339.019
254.599	291.542	254.599	372.142	254.599	299.738	254.599	307.693	254.599	472.433	254.599	318.376	254.599	327.08	254.599	283.387
256.527	436.642	256.527	544.135	256.527	345.66	256.527	381.219	256.527	381.598	256.527	318.705	256.527	415.606	256.527	329.607
258.455	352.863	258.455	455.61	258.455	467.297	258.455	578.908	258.455	484.964	258.455	303.623	258.455	406.076	258.455	390.913
260.384	473.966	260.384	454.709	260.384	394.559	260.384	506.174	260.384	354.391	260.384	222.896	260.384	456.644	260.384	422.652
262.312	483.955	262.312	390.087	262.312	353.988	262.312	460.054	262.312	379.332	262.312	257.041	262.312	509.227	262.312	400.919
264.241	456.981	264.241	414.655	264.241	380.893	264.241	453.434	264.241	495.983	264.241	340.521	264.241	504.936	264.241	358.964
266.169	454.464	266.169	543.941	266.169	446.617	266.169	447.168	266.169	548.497	266.169	359.389	266.169	428.572	266.169	332.412
268.098	342.016	268.098	446.717	268.098	507.538	268.098	450.058	268.098	462.3	268.098	255.143	268.098	343.222	268.098	330.406
270.026	217.65	270.026	282.168	270.026	546.032	270.026	532.042	270.026	535.526	270.026	281.738	270.026	429.529	270.026	387.668
271.955	194.498	271.955	301.535	271.955	538.087	271.955	565.453	271.955	598.142	271.955	310.843	271.955	491.003	271.955	407.299
273.883	234.584	273.883	405.127	273.883	508.785	273.883	527.381	273.883	551.644	273.883	283.909	273.883	444.708	273.883	372.226
275.812	300.501	275.812	469.543	275.812	489.029	275.812	479.21	275.812	452.48	275.812	247.541	275.812	361.882	275.812	336.501
277.74	410.732	277.74	485.527	277.74	492.443	277.74	546.645	277.74	529.043	277.74	349.469	277.74	468.268	277.74	409.301
279.668	451.363	279.668	528.787	279.668	431.285	279.668	539.161	279.668	413.428	279.668	155.243	279.668	470.035	279.668	394.919
281.597	433.563	281.597	534.949	281.597	448.397	281.597	493.328	281.597	442.48	281.597	175.049	281.597	470.656	281.597	373.072
283.526	289.406	283.526	402.968	283.526	512.815	283.526	508.684	283.526	547.265	283.526	241.303	283.526	483.125	283.526	366.91
285.454	151.44	285.454	257.682	285.454	555.886	285.454	572.098	285.454	616.069	285.454	234.657	285.454	479.216	285.454	361.956
287.382	350.381	287.382	449.116	287.382	521.11	287.382	532.332	287.382	611.136	287.382	269.839	287.382	418.159	287.382	319.781
289.311	324.677	289.311	487.834	289.311	454.786	289.311	561.392	289.311	693.074	289.311	246.782	289.311	501.857	289.311	339.245
291.239	525.02	291.239	553.457	291.239	455.932	291.239	591.746	291.239	660.294	291.239	335.907	291.239	502.599	291.239	373.711
293.168	652.968	293.168	599.184	293.168	498.523	293.168	581.736	293.168	601.032	293.168	319.49	293.168	399.325	293.168	351.396
295.096	577.029	295.096	547.145	295.096	541.716	295.096	576.095	295.096	593.961	295.096	227.437	295.096	301.68	295.096	327.141
297.025	474.84	297.025	372.229	297.025	552.072	297.025	671.991	297.025	642.014	297.025	343.026	297.025	375.731	297.025	440.045
298.953	443.461	298.953	450.329	298.953	452.357	298.953	661.922	298.953	667.563	298.953	241.336	298.953	430.026	298.953	350.558
300.882	419.5	300.882	497.276	300.882	522.016	300.882	690.994	300.882	720.356	300.882	255.238	300.882	505.497	300.882	365.208
302.81	401.231	302.81	519.735	302.81	628.297	302.81	699.474	302.81	767.695	302.81	308.925	302.81	596.973	302.81	432.846
304.739	406.956	304.739	555.032	304.739	683.287	304.739	686.566	304.739	754.39	304.739	339.027	304.739	625.802	304.739	465.308
306.667	460.821	306.667	622.786	306.667	689.422	306.667	697.591	306.667	649.91	306.667	332.972	306.667	494.691	306.667	408.687
308.596	565.13	308.596	657.908	308.596	667.695	308.596	627.258	308.596	612.565	308.596	254.705	308.596	309.572	308.596	361.68
310.524	599.174	310.524	653.798	310.524	503.075	310.524	511.387	310.524	585.219	310.524	126.203	310.524	267.307	310.524	292.685
312.452	533.886	312.452	611.422	312.452	369.355	312.452	517.429	312.452	525.724	312.452	143.527	312.452	326.12	312.452	230.268
314.381	455.033	314.381	550.329	314.381	409.478	314.381	596.918	314.381	541.233	314.381	304.354	314.381	405.913	314.381	246.993
316.309	472.198	316.309	515.938	316.309	601.8	316.309	597.648	316.309	712.882	316.309	431.186	316.309	439.343	316.309	362.942
318.238	504.212	318.238	612.316	318.238	438.755	318.238	574.862	318.238	620.605	318.238	231.591	318.238	449.312	318.238	287.192
320.166	597.558	320.166	719.496	320.166	595.342	320.166	621.372	320.166	710.153	320.166	298.96	320.166	464.992	320.166	424.927
322.095	622.813	322.095	675.791	322.095	671.392	322.095	622.543	322.095	707.639	322.095	255.599	322.095	501.162	322.095	449.68
324.023	622.684	324.023	535.632	324.023	625.882	324.023	669.082	324.023	675.44	324.023	244.967	324.023	515.609	324.023	382.793
325.952	658.78	325.952	468.935	325.952	600.942	325.952	804.946	325.952	737.591	325.952	444.077	325.952	455.873	325.952	354.211
327.88	592.615	327.88	639.377	327.88	660.916	327.88	655.23	327.88	676.892	327.88	349.065	327.88	318.046	327.88	250.997
329.809	478.578	329.809	624.702	329.809	575.985	329.809	783.549	329.809	635.389	329.809	286.925	329.809	337.596	329.809	299.636
331.737	589.823	331.737	557.271	331.737	547.924	331.737	690.036	331.737	603.069	331.737	177.169	331.737	305.173	331.737	298.686
333.666	746.515	333.666	589.481	333.666	589.915	333.666	625.103	333.666	649.283	333.666	234.592	333.666	365.545	333.666	295.725
335.594	728.638	335.594	717.874	335.594	635.671	335.594	768.165	335.594	755.157	335.594	454.202	335.594	544.958	335.594	327.863
337.522	576.961	337.522	658.409	337.522	615.686	337.522	670.881	337.522	705.711	337.522	270.021	337.522	436.635	337.522	250.518
339.451	542.08	339.451	575.403	339.451	642.903	339.451	754.019	339.451	759.302	339.451	200.231	339.451	452.58	339.451	296.085
341.38	571.501	341.38	568.651	341.38	615.934	341.38	754.924	341.38	823.985	341.38	195.683	341.38	419.71	341.38	284.428
343.308	610.738	343.308	636.497	343.308	619.144	343.308	702.437	343.308	834.904	343.308	242.459	343.308	357.869	343.308	268.399
345.236	641.305	345.236	735.514	345.236	702.553	345.236	701.546	345.236	806.461	345.236	342.5	345.236	366.342	345.236	322.194
347.165	686.868	347.165	807.365	347.165	798.476	347.165	825.976	347.165	830.111	347.165	490.409	347.165	541.843	347.165	447.709
349.093	668.477	349.093	804.274	349.093	685.794	349.093	776.23	349.093	807.544	349.093	424.402	349.093	540.367	349.093	385.142
351.022	578.208	351.022	724.613	351.022	577.389	351.022	661.03	351.022	685.592	351.022	235.869	351.022	356.251	351.022	280.722
352.95	619.628	352.95	665.832	352.95	598.949	352.95	670.626	352.95	712.359	352.95	195.957	352.95	343.475	352.95	275.471
354.879	764.33	354.879	732.602	354.879	673.925	354.879	781.767	354.879	847.145	354.879	274.445	354.879	448.925	354.879	296.98
356.807	768.862	356.807	904.479	356.807	621.254	356.807	810.337	356.807	844.171	356.807	244.832	356.807	348.538	356.807	182.648
358.736	447.997	358.736	548.543	358.736	575.602	358.736	786.335	358.736	930.307	358.736	400.479	358.736	442.873	358.736	291.673
360.664	528.692	360.664	530.259	360.664	734.359	360.664	802.145	360.664	879.777	360.664	327.809	360.664	469.765	360.664	270.136
362.593	732.044	362.593	622.764	362.593	753.638	362.593	819.933	362.593	837.354	362.593	293.731	362.593	453.395	362.593	260.445
364.521	821.505	364.521	722.12	364.521	688.503	364.521	847.352	364.521	855.717	364.521	366.878	364.521	460.375	364.521	341.724
366.45	744.85	366.45	802.597	366.45	737.003	366.45	893.914	366.45	895.502	366.45	427.121	366.45	525.148	366.45	467
368.378	778.312	368.378	744.405	368.378	769.423	368.378	886.91	368.378	857.522	368.378	232.657	368.378	552.064	368.378	398.6
370.307	716.607	370.307	740.465	370.307	733.363	370.307	837.958	370.307	758.165	370.307	237.125	370.307	435.003	370.307	293.483
372.235	693.335	372.235	718.469	372.235	575.897	372.235	784.643	372.235	707.463	372.235	174.162	372.235	295.83	372.235	226.035
374.163	585.797	374.163	641.006	374.163	386.799	374.163	658.268	374.163	646.212	374.163	65.1526	374.163	206.523	374.163	157.713
376.092	407.993	376.092	567.513	376.092	331.113	376.092	529.884	376.092	594.027	376.092	63.6741	376.092	235.754	376.092	116.841
378.02	523.13	378.02	672.766	378.02	573.227	378.02	728.938	378.02	779.661	378.02	329.078	378.02	455.026	378.02	287.431
379.949	681.049	379.949	755.527	379.949	761.419	379.949	953.863	379.949	958.208	379.949	522.744	379.949	543.682	379.949	379.893
381.877	671.723	381.877	733.981	381.877	805.333	381.877	997.338	381.877	975.122	381.877	485.793	381.877	544.241	381.877	373.643
383.806	594.097	383.806	670.99	383.806	755.975	383.806	945.341	383.806	924.367	383.806	344.247	383.806	509.487	383.806	322.832
385.734	551.914	385.734	631.076	385.734	658.825	385.734	867.325	385.734	862.017	385.734	230.849	385.734	423.651	385.734	229.907
387.663	575.575	387.663	641.514	387.663	546.74	387.663	761.955	387.663	761.582	387.663	200.991	387.663	251.261	387.663	74.6625
389.591	672.588	389.591	729.107	389.591	649.138	389.591	712.414	389.591	671.577	389.591	230.517	389.591	322.087	389.591	158.835
391.52	664.282	391.52	612.028	391.52	704.437	391.52	789.638	391.52	811.513	391.52	286.719	391.52	397.831	391.52	276.865
393.448	686.738	393.448	669.305	393.448	675.42	393.448	882.221	393.448	926.64	393.448	263.898	393.448	415.178	393.448	314.512
395.377	708.644	395.377	836.02	395.377	641.785	395.377	888.015	395.377	885.66	395.377	174.974	395.377	367.991	395.377	251.621
397.305	641.328	397.305	831.249	397.305	684.277	397.305	817.439	397.305	757.748	397.305	133.317	397.305	323.118	397.305	170.767
399.233	577.949	399.233	662.377	399.233	703.644	399.233	945.904	399.233	870.627	399.233	307.992	399.233	465.31	399.233	274.893
401.162	761.283	401.162	781.069	401.162	803.239	401.162	989.575	401.162	1007.21	401.162	427.323	401.162	546.14	401.162	365.99
403.09	673.237	403.09	721.949	403.09	842.951	403.09	993.008	403.09	1046.41	403.09	445.847	403.09	621.358	403.09	361.577
405.019	569.858	405.019	617.517	405.019	717.311	405.019	882.737	405.019	897.2	405.019	326.332	405.019	522.716	405.019	262.878
406.947	669.54	406.947	670.723	406.947	559.586	406.947	737.326	406.947	695.697	406.947	181.887	406.947	298.218	406.947	168.945
408.876	715.51	408.876	830.506	408.876	765.983	408.876	872.225	408.876	833.374	408.876	293.347	408.876	384.782	408.876	243.78
410.804	669.98	410.804	688.791	410.804	734.688	410.804	897.286	410.804	843.459	410.804	292.4	410.804	463.603	410.804	235.348
412.733	752.95	412.733	661.226	412.733	769.068	412.733	874.572	412.733	940.012	412.733	343.429	412.733	452.99	412.733	239.528
414.661	758.957	414.661	711.554	414.661	791.456	414.661	892.082	414.661	951.068	414.661	430.897	414.661	432.819	414.661	239.803
416.59	686.605	416.59	742.465	416.59	750.89	416.59	929.395	416.59	850.461	416.59	476.516	416.59	432.427	416.59	232.392
418.518	726.553	418.518	711.152	418.518	682.015	418.518	890.078	418.518	784.927	418.518	409.258	418.518	425.294	418.518	240.7
420.447	878.388	420.447	774.001	420.447	674.971	420.447	786.502	420.447	882.138	420.447	315.13	420.447	453.19	420.447	304.52
422.375	803.085	422.375	808.915	422.375	622.434	422.375	738.469	422.375	827.894	422.375	258.67	422.375	513.107	422.375	291.236
424.303	776.113	424.303	759.514	424.303	628.493	424.303	765.48	424.303	731.552	424.303	289.5	424.303	473.376	424.303	242.197
426.232	796.508	426.232	742.882	426.232	653.841	426.232	831.715	426.232	693.731	426.232	396.781	426.232	396.682	426.232	265.797
428.161	758.245	428.161	813.77	428.161	637.709	428.161	852.703	428.161	756.074	428.161	449.179	428.161	386.703	428.161	332.704
430.089	644.546	430.089	761.592	430.089	622.373	430.089	720.88	430.089	868.97	430.089	180.106	430.089	433.927	430.089	128.591
432.017	651.357	432.017	831.095	432.017	712.241	432.017	861.846	432.017	1050.58	432.017	293.226	432.017	511.879	432.017	298.615
433.946	663.752	433.946	745.334	433.946	700.503	433.946	841.426	433.946	731.515	433.946	271.393	433.946	400.22	433.946	275.271
435.874	695.853	435.874	697.197	435.874	692.501	435.874	835.28	435.874	677.517	435.874	325.558	435.874	413.926	435.874	209.295
437.803	706.746	437.803	694.287	437.803	720.57	437.803	935.598	437.803	1004.71	437.803	444.435	437.803	556.879	437.803	244.719
439.731	627.999	439.731	561.103	439.731	692.762	439.731	1004.05	439.731	1017.66	439.731	346.779	439.731	495.002	439.731	327.834
441.66	681.705	441.66	727.965	441.66	618.419	441.66	830.537	441.66	858.979	441.66	350.625	441.66	436.712	441.66	227.325
443.588	702.548	443.588	767.587	443.588	667.737	443.588	880.28	443.588	886.076	443.588	354.543	443.588	392.207	443.588	219.011
445.517	734.543	445.517	691.134	445.517	688.612	445.517	969.325	445.517	853.612	445.517	311.892	445.517	341.867	445.517	239.51
447.445	742.602	447.445	658.605	447.445	654.144	447.445	951.546	447.445	794.99	447.445	233.549	447.445	315.215	447.445	231.524
449.374	675.465	449.374	752.513	449.374	615.085	449.374	823.953	449.374	826.3	449.374	182.97	449.374	331.684	449.374	185.046
451.302	552.948	451.302	758.394	451.302	616.566	451.302	787.024	451.302	880.199	451.302	257.672	451.302	334.058	451.302	158.661
453.231	560.653	453.231	615.605	453.231	609.658	453.231	787.367	453.231	802.777	453.231	262.004	453.231	319.142	453.231	124.223
455.159	610.744	455.159	584.674	455.159	549.491	455.159	779.925	455.159	715.615	455.159	162.477	455.159	290.13	455.159	79.508
457.087	619.384	457.087	669.879	457.087	515.187	457.087	778.403	457.087	692.631	457.087	92.4778	457.087	275.614	457.087	73.4448
459.016	589.726	459.016	727.137	459.016	575.602	459.016	791.793	459.016	737.904	459.016	142.127	459.016	310.213	459.016	126.272
460.944	592.02	460.944	605.58	460.944	711.37	460.944	815.881	460.944	797.027	460.944	283.945	460.944	397.379	460.944	203.699
462.873	564.238	462.873	552.275	462.873	670.154	462.873	889.688	462.873	850.17	462.873	361.356	462.873	388.958	462.873	212.015
464.801	718.874	464.801	752.444	464.801	603.046	464.801	786.796	464.801	676.665	464.801	234.144	464.801	318.862	464.801	170.561
466.73	733.335	466.73	735.906	466.73	689.644	466.73	772.525	466.73	738.463	466.73	308.058	466.73	370.797	466.73	231.05
468.658	613.302	468.658	590.911	468.658	734.072	468.658	829.947	468.658	886.779	468.658	379.873	468.658	409.973	468.658	268.349
470.587	534.768	470.587	572.389	470.587	630.122	470.587	847.426	470.587	834.563	470.587	266.993	470.587	348.792	470.587	206.404
472.515	625.741	472.515	661.175	472.515	762.143	472.515	837.776	472.515	670.396	472.515	397.759	472.515	472.759	472.515	308.148
474.444	552.033	474.444	564.502	474.444	667.341	474.444	970.832	474.444	742.93	474.444	393.895	474.444	479.681	474.444	331.538
476.372	501.664	476.372	482.098	476.372	611.964	476.372	780.021	476.372	643.627	476.372	303.4	476.372	354.983	476.372	181.016
478.301	503.851	478.301	529.199	478.301	616.451	478.301	616.311	478.301	630.409	478.301	230.664	478.301	239.229	478.301	136.375
480.229	505.305	480.229	602.87	480.229	694.389	480.229	691.016	480.229	773.686	480.229	262.565	480.229	277.331	480.229	238.878
482.158	477.971	482.158	540.609	482.158	815.591	482.158	876.504	482.158	861.038	482.158	375.96	482.158	461.877	482.158	276.71
484.086	693.885	484.086	654.903	484.086	659.141	484.086	775.832	484.086	658.486	484.086	244.513	484.086	311.9	484.086	143.279
486.014	607.438	486.014	643.14	486.014	598.731	486.014	697.697	486.014	567.223	486.014	162.326	486.014	270.707	486.014	80.7386
487.943	486.407	487.943	561.734	487.943	540.567	487.943	578.75	487.943	607.612	487.943	119.903	487.943	207.638	487.943	43.3526
489.871	471.088	489.871	541.12	489.871	531.691	489.871	517.926	489.871	669.4	489.871	130.808	489.871	147.956	489.871	51.8797
491.8	532.619	491.8	602.409	491.8	622.128	491.8	594.823	491.8	659.282	491.8	184.091	491.8	168.227	491.8	119.495
493.728	512.682	493.728	586.847	493.728	758.254	493.728	737.189	493.728	593.512	493.728	217.575	493.728	290.029	493.728	201.647
495.657	594.922	495.657	529.091	495.657	664.897	495.657	618.119	495.657	541.811	495.657	138.519	495.657	210.561	495.657	187.766
497.585	635.039	497.585	598.356	497.585	649.361	497.585	598.781	497.585	593.752	497.585	210.897	497.585	187.749	497.585	267.27
499.514	458.07	499.514	492.711	499.514	628.389	499.514	673.312	499.514	712.365	499.514	270.955	499.514	231.877	499.514	273.01
501.442	255.597	501.442	353.555	501.442	554.372	501.442	640.841	501.442	666.39	501.442	272.619	501.442	209.368	501.442	163.152
503.371	296.921	503.371	443.697	503.371	506.548	503.371	466.586	503.371	413.434	503.371	274.126	503.371	76.0411	503.371	57.7822
505.299	431.514	505.299	509.029	505.299	731.138	505.299	748.457	505.299	631.979	505.299	311.832	505.299	185.685	505.299	186.108
507.228	580.732	507.228	527.185	507.228	705.741	507.228	785.003	507.228	736.384	507.228	384.738	507.228	321.24	507.228	271.255
509.156	488.79	509.156	432.826	509.156	656.15	509.156	738.029	509.156	771.847	509.156	397.886	509.156	317.874	509.156	255.684
511.084	474.161	511.084	512.879	511.084	603.829	511.084	653.633	511.084	736.672	511.084	292.822	511.084	222.11	511.084	146.624
513.013	578.615	513.013	729.269	513.013	556.257	513.013	576.788	513.013	673.123	513.013	197.196	513.013	175.813	513.013	69.7357
514.942	531.514	514.942	732.576	514.942	548.791	514.942	562.622	514.942	645.645	514.942	301.087	514.942	276.318	514.942	154.47
516.87	584.519	516.87	642.402	516.87	607.905	516.87	630.794	516.87	598.147	516.87	299.533	516.87	262.927	516.87	117.72
518.798	535.16	518.798	575.972	518.798	527.052	518.798	628.268	518.798	522.083	518.798	170.03	518.798	227.102	518.798	81.6003
520.727	493.089	520.727	518.835	520.727	355.754	520.727	569.765	520.727	431.517	520.727	94.3826	520.727	122.293	520.727	18.9363
522.655	469.424	522.655	469.957	522.655	329.596	522.655	542.533	522.655	422.598	522.655	134.727	522.655	74.1359	522.655	4.26251
524.584	413.468	524.584	419.743	524.584	519.718	524.584	607.856	524.584	544.305	524.584	226.748	524.584	177.862	524.584	93.4937
526.512	277.807	526.512	345.041	526.512	662.848	526.512	726.644	526.512	707.816	526.512	226.115	526.512	353.69	526.512	233.854
528.441	245.625	528.441	292.219	528.441	630.978	528.441	692.3	528.441	653.371	528.441	184.903	528.441	334.628	528.441	229.344
530.369	330.632	530.369	343.424	530.369	633.075	530.369	566.949	530.369	538.703	530.369	210.676	530.369	215.742	530.369	130.448
532.298	384.891	532.298	440.513	532.298	581.299	532.298	554.489	532.298	589.789	532.298	203.867	532.298	161.87	532.298	95.943
534.226	459.828	534.226	511.312	534.226	507.147	534.226	611.728	534.226	668.739	534.226	162.948	534.226	143.563	534.226	136.256
536.155	581.963	536.155	506.477	536.155	490.288	536.155	617.473	536.155	603.421	536.155	156.169	536.155	99.9607	536.155	169.529
538.083	477.802	538.083	432.629	538.083	520.257	538.083	623.246	538.083	614.883	538.083	232.744	538.083	156.618	538.083	137.141
540.011	541.163	540.011	558.324	540.011	550.093	540.011	557.357	540.011	596.892	540.011	186.09	540.011	200.778	540.011	91.2159
541.94	388.518	541.94	514.077	541.94	541.802	541.94	548.231	541.94	575.24	541.94	233.894	541.94	224.819	541.94	108.673
543.869	369.07	543.869	411.898	543.869	538.155	543.869	551.854	543.869	638.736	543.869	300.176	543.869	215.826	543.869	130.548
545.797	497.125	545.797	439.022	545.797	571.919	545.797	577.351	545.797	727.438	545.797	303.077	545.797	193.673	545.797	167.085
547.725	528.381	547.725	641.885	547.725	632.633	547.725	667.707	547.725	715.069	547.725	255.188	547.725	203.886	547.725	252.58
549.654	592.931	549.654	694.376	549.654	648.085	549.654	763.477	549.654	669.021	549.654	328.5	549.654	288.992	549.654	264.035
551.582	505.032	551.582	603.639	551.582	608.328	551.582	684.888	551.582	621.936	551.582	289.734	551.582	269.853	551.582	225.318
553.511	452.479	553.511	541.521	553.511	607.029	553.511	612.622	553.511	627.727	553.511	257.481	553.511	240.756	553.511	227.793
555.439	475.007	555.439	541.104	555.439	606.044	555.439	572.429	555.439	663.711	555.439	237.671	555.439	264.642	555.439	236.065
557.368	556.546	557.368	581.364	557.368	530.727	557.368	540.546	557.368	686.398	557.368	204.774	557.368	278.583	557.368	200.686
559.296	632.847	559.296	617.964	559.296	377.136	559.296	505.187	559.296	662.995	559.296	151.677	559.296	173.806	559.296	123.976
561.225	498.961	561.225	574.161	561.225	429.295	561.225	535.356	561.225	590.671	561.225	150.821	561.225	156.927	561.225	124.435
563.153	309.024	563.153	429.265	563.153	551.796	563.153	585.349	563.153	611.865	563.153	208.392	563.153	209.63	563.153	186.568
565.082	306.106	565.082	359.716	565.082	567.859	565.082	603.225	565.082	670.443	565.082	222.706	565.082	187.63	565.082	189.22
567.01	429.719	567.01	449.544	567.01	590.575	567.01	614.485	567.01	670.49	567.01	208.551	567.01	190.743	567.01	156.165
568.938	528.605	568.938	579.876	568.938	663.507	568.938	631.346	568.938	636.411	568.938	252.667	568.938	269.073	568.938	165.678
570.867	511.347	570.867	490.449	570.867	629.202	570.867	614.987	570.867	685.091	570.867	401.871	570.867	282.876	570.867	243.986
572.795	408.064	572.795	259.17	572.795	457.238	572.795	531.527	572.795	458.951	572.795	269.884	572.795	0	572.795	113.505
574.724	500.572	574.724	504.398	574.724	617.935	574.724	629.927	574.724	684.125	574.724	195.796	574.724	187.045	574.724	228.049
576.652	562.219	576.652	623.399	576.652	669.602	576.652	603.8	576.652	696.524	576.652	239.55	576.652	278.98	576.652	315.833
578.581	547.57	578.581	571.609	578.581	605.622	578.581	565.931	578.581	601.294	578.581	274.994	578.581	319.338	578.581	297.275
580.509	527.995	580.509	509.41	580.509	598.422	580.509	633.779	580.509	625.798	580.509	258.472	580.509	428.38	580.509	265.192
582.438	582.514	582.438	485.849	582.438	705.461	582.438	651.989	582.438	627.532	582.438	330.221	582.438	411.046	582.438	343.549
584.366	629.774	584.366	662.694	584.366	592.701	584.366	660.708	584.366	632.732	584.366	163.944	584.366	288.254	584.366	115.076
586.295	489.182	586.295	581.74	586.295	453.15	586.295	541.977	586.295	539.995	586.295	167.367	586.295	114.249	586.295	0
588.223	434.371	588.223	565.242	588.223	504	588.223	595.096	588.223	536.908	588.223	211.164	588.223	160.445	588.223	50.7509
590.152	388.906	590.152	549.123	590.152	583.042	590.152	726.53	590.152	604.324	590.152	259.664	590.152	310.326	590.152	151.419
592.08	293.186	592.08	426.645	592.08	544.607	592.08	771.364	592.08	645.145	592.08	327.89	592.08	371.326	592.08	204.977
594.009	396.171	594.009	389.716	594.009	580	594.009	800.762	594.009	637.138	594.009	388.739	594.009	381.347	594.009	260.124
595.937	398.366	595.937	443.676	595.937	615.743	595.937	667.174	595.937	551.653	595.937	305.981	595.937	352.08	595.937	235.203
597.865	364.449	597.865	451.013	597.865	599.062	597.865	584.007	597.865	573.506	597.865	197.594	597.865	342.893	597.865	193.519
599.794	481.837	599.794	505.637	599.794	600.782	599.794	660.949	599.794	656.413	599.794	204.607	599.794	387.43	599.794	220.288
601.722	594.532	601.722	613.813	601.722	593.535	601.722	726.174	601.722	662.673	601.722	275.127	601.722	425.954	601.722	261.67
603.651	522.45	603.651	678.114	603.651	541.013	603.651	642.456	603.651	576.906	603.651	280.81	603.651	398.418	603.651	234.379
605.579	423.602	605.579	574.097	605.579	507.477	605.579	602.845	605.579	627.875	605.579	186.579	605.579	339.173	605.579	159.555
607.508	661.117	607.508	667.699	607.508	606.077	607.508	697.527	607.508	566.638	607.508	242.088	607.508	289.107	607.508	174.281
609.436	567.335	609.436	603.24	609.436	668.239	609.436	834.079	609.436	754.144	609.436	372.441	609.436	433.579	609.436	258.452
611.365	475.642	611.365	625.853	611.365	724.026	611.365	850.103	611.365	772.374	611.365	368.414	611.365	460.005	611.365	358.623
613.293	526.892	613.293	669.598	613.293	715.626	613.293	765.438	613.293	684.688	613.293	280.797	613.293	378.903	613.293	321.073
615.222	631.325	615.222	618.585	615.222	655.07	615.222	704.366	615.222	707.77	615.222	247.875	615.222	361.723	615.222	164.844
617.15	630.956	617.15	643.928	617.15	748.783	617.15	750.918	617.15	727.609	617.15	262.648	617.15	435.306	617.15	262.279
619.079	595.133	619.079	553.412	619.079	618.353	619.079	783.475	619.079	750.298	619.079	327.01	619.079	373.909	619.079	308.89
621.007	506.961	621.007	499.895	621.007	642.596	621.007	755.761	621.007	750.66	621.007	478.2	621.007	400.945	621.007	260.01
622.936	569.925	622.936	630.284	622.936	644.154	622.936	755.04	622.936	756.908	622.936	470.416	622.936	396.833	622.936	234.166
624.864	692.028	624.864	783.094	624.864	658.13	624.864	822.076	624.864	789.261	624.864	407.734	624.864	381.857	624.864	246.269
626.793	717.745	626.793	792.276	626.793	748.455	626.793	915.201	626.793	843.836	626.793	443.975	626.793	428.567	626.793	267.604
628.721	713.683	628.721	796.775	628.721	761.541	628.721	929.967	628.721	888.379	628.721	432.827	628.721	506.41	628.721	314.776
630.649	688.508	630.649	773.356	630.649	726.527	630.649	926.629	630.649	880.105	630.649	401.623	630.649	483.128	630.649	295.562
632.578	617.353	632.578	688.272	632.578	730.258	632.578	878.865	632.578	798.832	632.578	445.677	632.578	443.814	632.578	282.724
634.506	581.058	634.506	602.896	634.506	790.162	634.506	893.669	634.506	779.261	634.506	528.491	634.506	482.8	634.506	317.178
636.435	637.288	636.435	585.644	636.435	848.091	636.435	973.51	636.435	856.945	636.435	583.87	636.435	560.757	636.435	344.625
638.363	762.467	638.363	669.688	638.363	816.439	638.363	977.359	638.363	924.835	638.363	561.152	638.363	582.234	638.363	318.441
640.292	835.745	640.292	811.699	640.292	662.135	640.292	723.55	640.292	803.96	640.292	466.41	640.292	507.615	640.292	292.152
642.22	757.674	642.22	766.385	642.22	692.33	642.22	784.812	642.22	782.782	642.22	437.764	642.22	464.209	642.22	316.932
644.149	694.488	644.149	741.351	644.149	820.513	644.149	910.592	644.149	850.517	644.149	561.575	644.149	490.183	644.149	408.593
646.077	687.364	646.077	712.884	646.077	877.449	646.077	1016.44	646.077	973.267	646.077	531.503	646.077	619.979	646.077	506.445
648.006	731.224	648.006	796.03	648.006	867.822	648.006	1067.6	648.006	1019.57	648.006	424.418	648.006	617.749	648.006	460.044
649.934	778.229	649.934	910.812	649.934	812.253	649.934	1033.8	649.934	905.364	649.934	408.448	649.934	455.134	649.934	304.506
651.863	744.38	651.863	691.958	651.863	677.543	651.863	914.44	651.863	733.035	651.863	458.425	651.863	529.959	651.863	344.24
653.791	491.213	653.791	585.957	653.791	894.802	653.791	1114.27	653.791	939.06	653.791	501.866	653.791	662.115	653.791	432.442
655.72	687.682	655.72	817.834	655.72	912.675	655.72	1019.81	655.72	889.014	655.72	449.866	655.72	568.553	655.72	327.209
657.648	842.591	657.648	960.843	657.648	901.284	657.648	950.503	657.648	937.497	657.648	457.5	657.648	557.444	657.648	286.596
659.577	841.811	659.577	945.032	659.577	963.496	659.577	1031.55	659.577	1076.88	659.577	571.365	659.577	679.795	659.577	381.456
661.505	802.598	661.505	873.67	661.505	1010.54	661.505	1126.81	661.505	1106.6	661.505	651.839	661.505	774.728	661.505	467.759
663.433	834.788	663.433	828.015	663.433	860.94	663.433	1008.71	663.433	916.345	663.433	506.6	663.433	660.386	663.433	351.763
665.362	771.788	665.362	795.714	665.362	805.928	665.362	976.935	665.362	907.427	665.362	525.253	665.362	575.713	665.362	355.47
667.29	752.246	667.29	780.102	667.29	857.783	667.29	1081.32	667.29	925.052	667.29	610.722	667.29	564.816	667.29	429.738
669.219	768.127	669.219	789.726	669.219	872.222	669.219	1098.83	669.219	908.083	669.219	583.185	669.219	526.632	669.219	414.783
671.147	736.866	671.147	818.558	671.147	890.063	671.147	1047.11	671.147	999.172	671.147	571.191	671.147	522.911	671.147	398.14
673.076	692.098	673.076	847.865	673.076	945.668	673.076	1042.18	673.076	1179.9	673.076	654.243	673.076	604.601	673.076	448.246
675.004	743.724	675.004	854.085	675.004	977.493	675.004	1127.97	675.004	1232.15	675.004	715.933	675.004	701.296	675.004	491.26
676.933	724.085	676.933	822.859	676.933	867.039	676.933	1056.59	676.933	1127.78	676.933	561.908	676.933	580.893	676.933	367.098
678.861	808.31	678.861	917.306	678.861	913.833	678.861	931.265	678.861	983.661	678.861	524.422	678.861	522.477	678.861	318.488
680.79	752.385	680.79	900.265	680.79	896.088	680.79	922.013	680.79	956.031	680.79	507.26	680.79	516.882	680.79	284.161
682.718	735.088	682.718	895.853	682.718	899.69	682.718	977.391	682.718	938.237	682.718	572.038	682.718	624.538	682.718	386.532
684.646	831.536	684.646	875.976	684.646	936.955	684.646	1037.74	684.646	982.46	684.646	658.023	684.646	740.623	684.646	512.486
686.575	927.226	686.575	768.754	686.575	931.768	686.575	1108.6	686.575	1157.4	686.575	658.376	686.575	707.071	686.575	468.608
688.504	910.798	688.504	919.264	688.504	927.915	688.504	1237.83	688.504	1081.52	688.504	704.902	688.504	637.732	688.504	479.77
690.432	754.66	690.432	844.061	690.432	1004.08	690.432	1146.21	690.432	1014.02	690.432	657.645	690.432	611.476	690.432	394.68
692.36	754.609	692.36	1012.24	692.36	1004.62	692.36	1156.26	692.36	1071.98	692.36	704.154	692.36	669.46	692.36	401.463
694.289	791.884	694.289	1061.7	694.289	917.817	694.289	1044.04	694.289	1025.99	694.289	678.865	694.289	591.392	694.289	380.849
696.217	876.699	696.217	1032.52	696.217	833.776	696.217	887.225	696.217	947.615	696.217	584.788	696.217	457.579	696.217	347.9
698.146	1027.08	698.146	1124.89	698.146	864.549	698.146	912.198	698.146	1014.11	698.146	549.442	698.146	479.422	698.146	392.639
700.074	1049.68	700.074	1166.72	700.074	1039.81	700.074	1104.51	700.074	1135.34	700.074	622.49	700.074	655.71	700.074	498.286
702.003	988.317	702.003	1097.1	702.003	1161.69	702.003	1235.12	702.003	1154.13	702.003	635.745	702.003	814.469	702.003	526.573
703.931	899.06	703.931	958.805	703.931	1073.87	703.931	1247.42	703.931	1141.94	703.931	648.454	703.931	816.709	703.931	488.449
705.86	816.775	705.86	837	705.86	986.783	705.86	1243.08	705.86	1135.98	705.86	735.433	705.86	727.675	705.86	483.245
707.788	818.074	707.788	861.536	707.788	1044.28	707.788	1269.78	707.788	1116.91	707.788	781.189	707.788	680.298	707.788	513.949
709.717	857.271	709.717	985.217	709.717	1134.68	709.717	1281.62	709.717	1081.4	709.717	702.419	709.717	696.092	709.717	514.744
711.645	780.281	711.645	977.912	711.645	999.768	711.645	1200.01	711.645	1068.58	711.645	606.141	711.645	654.095	711.645	442.775
713.573	852.283	713.573	1008.88	713.573	1027.66	713.573	1176.98	713.573	1037.84	713.573	703.372	713.573	627.504	713.573	481.441
715.502	905.271	715.502	1017.43	715.502	1035.9	715.502	1255.29	715.502	1105.14	715.502	622.239	715.502	742.928	715.502	546.532
717.431	1008.18	717.431	1123.96	717.431	1052.17	717.431	1127.77	717.431	994.548	717.431	687.493	717.431	710.181	717.431	417.715
719.359	1128.15	719.359	1139.92	719.359	1080.32	719.359	1156.95	719.359	1082.78	719.359	797.525	719.359	716.648	719.359	422.225
721.287	1048.59	721.287	1036.44	721.287	1097.99	721.287	1303.77	721.287	1282.54	721.287	759.788	721.287	785.767	721.287	534.307
723.216	736.106	723.216	1003.71	723.216	1089.04	723.216	1185.13	723.216	1163.43	723.216	579.688	723.216	745.675	723.216	430.496
725.144	1012.52	725.144	1129.06	725.144	1101.48	725.144	1114.1	725.144	1139.16	725.144	659.435	725.144	735.038	725.144	377.139
727.073	834.791	727.073	931.835	727.073	1158.16	727.073	1257.4	727.073	1262.66	727.073	799.043	727.073	791.788	727.073	611.702
729.001	841.274	729.001	920.241	729.001	1199.77	729.001	1437.11	729.001	1355.38	729.001	878.526	729.001	820.184	729.001	643.871
730.93	957.87	730.93	1000.77	730.93	1126.7	730.93	1406.3	730.93	1353.31	730.93	827.998	730.93	765.939	730.93	594.565
732.858	1014.53	732.858	1040.38	732.858	1014.71	732.858	1236.43	732.858	1238.51	732.858	725.662	732.858	691.389	732.858	524.406
734.787	959.137	734.787	1005.61	734.787	1000.43	734.787	1131.4	734.787	1098.51	734.787	670.62	734.787	667.638	734.787	433.216
736.715	915.003	736.715	963.41	736.715	1083.17	736.715	1121.73	736.715	1127.02	736.715	642.382	736.715	652.904	736.715	387.477
738.644	940.313	738.644	942.75	738.644	997.115	738.644	1070.5	738.644	1186.85	738.644	643.142	738.644	581.583	738.644	352.62
740.572	963.792	740.572	981.319	740.572	801.508	740.572	1008.02	740.572	1114.24	740.572	703.956	740.572	598.139	740.572	301.126
742.5	945.528	742.5	1019.92	742.5	785.593	742.5	1061.91	742.5	1094.15	742.5	739.157	742.5	738.436	742.5	388.233
744.429	904.229	744.429	960.712	744.429	911.315	744.429	1257.12	744.429	1114.97	744.429	749.951	744.429	848.07	744.429	517.554
746.357	907.02	746.357	912.547	746.357	1036.15	746.357	1402.02	746.357	1153.06	746.357	770.397	746.357	863.963	746.357	560.14
748.286	1001.09	748.286	1078.06	748.286	1073.69	748.286	1266.61	748.286	1217.61	748.286	811.107	748.286	867.364	748.286	521.729
750.214	1074.89	750.214	1148.73	750.214	990.003	750.214	1134.78	750.214	1142.34	750.214	825.99	750.214	794.076	750.214	573.522
752.143	962.438	752.143	955.408	752.143	1094.44	752.143	1299.58	752.143	1260.41	752.143	876.184	752.143	898.373	752.143	744.355
754.071	787.604	754.071	852.802	754.071	990.643	754.071	1348.1	754.071	1242.29	754.071	885.382	754.071	966.524	754.071	670.8
756	907.878	756	975.423	756	1004.37	756	1174.04	756	1093.37	756	835.264	756	852.423	756	552.713
757.928	1087.42	757.928	1112.18	757.928	1074.31	757.928	1051.81	757.928	1024.79	757.928	775.613	757.928	735.213	757.928	521.973
759.857	981.002	759.857	1043.63	759.857	994.271	759.857	1176.46	759.857	1130.96	759.857	785.755	759.857	779.951	759.857	563.682
761.785	865.24	761.785	936.303	761.785	964.6	761.785	1219.99	761.785	1147.5	761.785	889.018	761.785	755.673	761.785	630.908
763.714	877.92	763.714	1036.06	763.714	981.151	763.714	1171.13	763.714	1097.77	763.714	790.984	763.714	749.651	763.714	643.702
765.642	975.229	765.642	1059.65	765.642	942.702	765.642	1195.96	765.642	1098.12	765.642	745.298	765.642	789.319	765.642	628.229
767.571	904.365	767.571	995.492	767.571	900.885	767.571	1185.85	767.571	1171.5	767.571	797.203	767.571	789.755	767.571	589.245
769.499	757.965	769.499	938.737	769.499	858.269	769.499	1118.07	769.499	1187.25	769.499	826.881	769.499	729.194	769.499	570.866
771.428	748.272	771.428	958.269	771.428	834.803	771.428	1056.88	771.428	1080.67	771.428	766.057	771.428	672.669	771.428	581.915
773.356	933.408	773.356	1032.94	773.356	870.385	773.356	1074.38	773.356	937.745	773.356	690.121	773.356	704.434	773.356	580.303
775.284	990.4	775.284	1080.36	775.284	929.989	775.284	1113.61	775.284	881.276	775.284	727.632	775.284	772.497	775.284	543.173
777.213	792.898	777.213	1025.77	777.213	993.158	777.213	1142.36	777.213	911.074	777.213	810.485	777.213	833.619	777.213	605.693
779.141	719.211	779.141	902.269	779.141	1167.61	779.141	1175.08	779.141	1056.37	779.141	799.283	779.141	944.334	779.141	678.325
781.07	811.924	781.07	895.006	781.07	998.39	781.07	1077.84	781.07	1025.53	781.07	697.789	781.07	772.234	781.07	528.858
782.998	894.357	782.998	985.022	782.998	794.899	782.998	1001.65	782.998	857.643	782.998	663.683	782.998	631.087	782.998	436.562
784.927	888.198	784.927	1047.84	784.927	908.377	784.927	1098.63	784.927	827.83	784.927	760.307	784.927	839.303	784.927	612.912
786.855	939.951	786.855	1021.09	786.855	953.282	786.855	1184.44	786.855	1058.5	786.855	790.767	786.855	1003.84	786.855	678.437
788.784	619.193	788.784	800.867	788.784	887.8	788.784	884.838	788.784	848.094	788.784	645.503	788.784	670.337	788.784	553.937
790.712	799.183	790.712	995.813	790.712	860.533	790.712	1010.29	790.712	845.048	790.712	718.115	790.712	746.42	790.712	601.34
792.641	800.427	792.641	952.357	792.641	880.446	792.641	1092.56	792.641	950.966	792.641	774.183	792.641	844.527	792.641	677.226
794.569	665.853	794.569	860.888	794.569	913.883	794.569	1139.1	794.569	1100.51	794.569	785.305	794.569	887.374	794.569	690.29
796.498	668.638	796.498	883.528	796.498	949.147	796.498	1178.05	796.498	1198.54	796.498	770.504	796.498	920.552	796.498	654.942
798.426	862.926	798.426	920.449	798.426	964.529	798.426	1141.92	798.426	1153.27	798.426	732.481	798.426	947.708	798.426	625.516
800.355	857.301	800.355	889.212	800.355	866.132	800.355	1027.01	800.355	981.626	800.355	682.002	800.355	860.557	800.355	576.562
802.283	730.786	802.283	850.518	802.283	795.705	802.283	961.98	802.283	872.464	802.283	679.557	802.283	795.386	802.283	501.947
804.212	705.06	804.212	870.955	804.212	858.505	804.212	949.641	804.212	907.373	804.212	735.302	804.212	830.826	804.212	567.234
806.14	760.906	806.14	898.798	806.14	976.21	806.14	1034.51	806.14	1002.37	806.14	879.252	806.14	909.423	806.14	694.793
808.068	786.897	808.068	919.558	808.068	1026.1	808.068	1134.05	808.068	1057.77	808.068	1005.88	808.068	922.357	808.068	754.917
809.997	754.539	809.997	944.847	809.997	981.883	809.997	1146.91	809.997	1049.97	809.997	994.758	809.997	850.893	809.997	730.769
811.925	749.228	811.925	947.586	811.925	940.489	811.925	1081.13	811.925	1033.37	811.925	862.543	811.925	809.23	811.925	714.977
813.854	790.406	813.854	770.233	813.854	985.546	813.854	1132.88	813.854	1030.35	813.854	878.283	813.854	930.105	813.854	684.773
815.782	521.799	815.782	608.795	815.782	864.537	815.782	895.358	815.782	953.106	815.782	852.543	815.782	837.149	815.782	613.964
817.711	656.038	817.711	692.488	817.711	816.628	817.711	973.39	817.711	896.845	817.711	787.497	817.711	785.511	817.711	675.391
819.639	840.866	819.639	887.064	819.639	879.861	819.639	1032.99	819.639	850.548	819.639	728.017	819.639	769.155	819.639	671.334
821.568	894.784	821.568	927.25	821.568	960.125	821.568	1088.29	821.568	879.231	821.568	763.264	821.568	833.285	821.568	648.974
823.496	844.404	823.496	830.855	823.496	924.17	823.496	1116.55	823.496	952.239	823.496	861.232	823.496	916.792	823.496	700.256
825.425	744.193	825.425	911.812	825.425	759.038	825.425	839.992	825.425	880.189	825.425	846.163	825.425	830.447	825.425	739.487
827.353	720.271	827.353	749.058	827.353	855.982	827.353	920.287	827.353	709.482	827.353	801.046	827.353	819.699	827.353	739.112
829.282	426.067	829.282	461.365	829.282	871.118	829.282	1040.99	829.282	787.064	829.282	767.985	829.282	884.6	829.282	710.069
831.21	599.192	831.21	663.078	831.21	924.252	831.21	1011.81	831.21	962.993	831.21	783.04	831.21	926.858	831.21	692.356
833.139	770.543	833.139	837.259	833.139	910.596	833.139	951.476	833.139	1007.58	833.139	783.143	833.139	873.316	833.139	705.682
835.067	749.962	835.067	790.27	835.067	830.716	835.067	888.82	835.067	907.482	835.067	769.519	835.067	785.796	835.067	671.789
836.995	725.994	836.995	712.364	836.995	774.708	836.995	807.161	836.995	833.749	836.995	761.714	836.995	759.879	836.995	582.67
838.924	807.844	838.924	717.852	838.924	782.578	838.924	791.981	838.924	927.101	838.924	728.191	838.924	785.645	838.924	618.166
840.852	757.547	840.852	743.057	840.852	801.836	840.852	858.847	840.852	970.565	840.852	763.254	840.852	796.872	840.852	727.684
842.781	647.308	842.781	787.24	842.781	814.558	842.781	906.799	842.781	878.993	842.781	868.096	842.781	827.876	842.781	712.25
844.709	658.321	844.709	798.02	844.709	842.319	844.709	965.933	844.709	861.603	844.709	923.365	844.709	878.134	844.709	689.554
846.638	651.396	846.638	781.876	846.638	895.738	846.638	1055.48	846.638	930.912	846.638	1001.84	846.638	903.382	846.638	734.865
848.566	550.21	848.566	752.875	848.566	926.988	848.566	1112.83	848.566	1025.11	848.566	1036.35	848.566	911.324	848.566	809.64
850.495	526.064	850.495	759.166	850.495	904.113	850.495	1050.51	850.495	1021.37	850.495	944.835	850.495	924.677	850.495	817.339
852.423	855.646	852.423	892.163	852.423	884.456	852.423	886.04	852.423	796.619	852.423	885.081	852.423	906.129	852.423	720.105
854.352	856.611	854.352	996.283	854.352	748.9	854.352	899.486	854.352	898.991	854.352	848.663	854.352	869.574	854.352	605.273
856.28	771.622	856.28	938.59	856.28	715.1	856.28	945.993	856.28	806.122	856.28	799.115	856.28	883.518	856.28	613.436
858.209	783.145	858.209	855.069	858.209	799.461	858.209	1041.41	858.209	869.327	858.209	955.988	858.209	928.012	858.209	705.704
860.137	787.864	860.137	796.837	860.137	806.314	860.137	1017.81	860.137	998.757	860.137	996.809	860.137	805.807	860.137	773.996
862.066	731.11	862.066	768.749	862.066	771.628	862.066	1004.68	862.066	1072.27	862.066	925.774	862.066	768.846	862.066	793.172
863.994	684.723	863.994	771.256	863.994	846.452	863.994	1137.03	863.994	1051.73	863.994	943.279	863.994	1029.84	863.994	781.207
865.922	716.73	865.922	804.019	865.922	919.241	865.922	1046.96	865.922	912.277	865.922	850.789	865.922	988.513	865.922	692.576
867.851	714.634	867.851	693.674	867.851	936.885	867.851	1057.73	867.851	959.578	867.851	868.058	867.851	943.655	867.851	671.021
869.779	764.622	869.779	774.842	869.779	761.177	869.779	985.418	869.779	979.465	869.779	794.257	869.779	927.569	869.779	656.086
871.708	858.642	871.708	868.755	871.708	758.114	871.708	964.53	871.708	997.04	871.708	818.863	871.708	949.4	871.708	693.152
873.636	850.929	873.636	799.574	873.636	891.039	873.636	1010.46	873.636	951.092	873.636	888.322	873.636	945.412	873.636	718.45
875.565	704.131	875.565	654.616	875.565	938.494	875.565	1016.21	875.565	825.048	875.565	857.979	875.565	880.693	875.565	669.227
877.493	551.721	877.493	637.02	877.493	820.572	877.493	912.868	877.493	729.831	877.493	718.707	877.493	806.886	877.493	580.916
879.422	572.473	879.422	725.445	879.422	777.238	879.422	830.555	879.422	839.852	879.422	699.805	879.422	831.961	879.422	589.443
881.35	663.709	881.35	716.339	881.35	729.002	881.35	810.36	881.35	850.259	881.35	696.195	881.35	850.491	881.35	594.639
883.279	704.74	883.279	820.2	883.279	704.758	883.279	841.811	883.279	638.537	883.279	702.322	883.279	827.99	883.279	500.234
885.207	490.628	885.207	673.083	885.207	729.135	885.207	888.07	885.207	615.665	885.207	758.138	885.207	793.447	885.207	531.587
887.136	500.692	887.136	565.679	887.136	823.106	887.136	924.983	887.136	750.271	887.136	836.663	887.136	863.164	887.136	641.397
889.064	640.012	889.064	592.108	889.064	848.164	889.064	868.004	889.064	809.924	889.064	844.429	889.064	894.16	889.064	682.13
890.992	528.149	890.992	565.417	890.992	754.565	890.992	762.958	890.992	728.985	890.992	797.085	890.992	773.796	890.992	603.224
892.921	421.077	892.921	453.203	892.921	816.805	892.921	906.721	892.921	774.539	892.921	907.09	892.921	807.093	892.921	547.438
894.849	399.774	894.849	659.152	894.849	761.635	894.849	1003.25	894.849	775.76	894.849	885.493	894.849	823.301	894.849	622.789
896.778	649.341	896.778	719.349	896.778	830.119	896.778	926.211	896.778	777.262	896.778	846.046	896.778	755.476	896.778	677.038
898.706	724.273	898.706	656.753	898.706	780.082	898.706	902.778	898.706	740.76	898.706	750.313	898.706	776.743	898.706	590.136
900.635	613.387	900.635	649.687	900.635	766.518	900.635	885.521	900.635	751.64	900.635	743.959	900.635	800.6	900.635	535.407
902.563	509.13	902.563	641.341	902.563	787.794	902.563	829.144	902.563	753.142	902.563	826.72	902.563	748.147	902.563	538.883
904.492	524.581	904.492	566.038	904.492	741.833	904.492	803.135	904.492	673.881	904.492	866.512	904.492	684.51	904.492	540.32
906.42	542.103	906.42	615.686	906.42	684.286	906.42	902.01	906.42	608.993	906.42	792.289	906.42	753.082	906.42	582.353
908.349	444.902	908.349	652.173	908.349	656.279	908.349	868.9	908.349	523.403	908.349	733.096	908.349	774.591	908.349	543.458
910.277	502.263	910.277	591.457	910.277	630.139	910.277	743.463	910.277	542.929	910.277	706.23	910.277	699.677	910.277	446.2
912.206	671.756	912.206	627.16	912.206	684.551	912.206	820.575	912.206	762.209	912.206	658.711	912.206	720.68	912.206	493.408
914.134	564.188	914.134	527.843	914.134	722.087	914.134	834.696	914.134	730.168	914.134	642.816	914.134	687.265	914.134	486.251
916.063	466.36	916.063	518.681	916.063	703.389	916.063	816.248	916.063	571.566	916.063	652.492	916.063	687.89	916.063	459.726
917.991	567.824	917.991	677.047	917.991	689.811	917.991	854.43	917.991	598.274	917.991	688.938	917.991	801.434	917.991	497.835
919.919	476.642	919.919	615.315	919.919	750.463	919.919	815.374	919.919	716.479	919.919	785.656	919.919	863.163	919.919	510.666
921.848	627.761	921.848	799.689	921.848	770.384	921.848	808.802	921.848	646.243	921.848	790.862	921.848	889.18	921.848	563.845
923.776	520.059	923.776	643.1	923.776	491.669	923.776	715.293	923.776	606.902	923.776	678.324	923.776	735.158	923.776	384.31
925.705	472.353	925.705	515.782	925.705	598.089	925.705	670.446	925.705	617.529	925.705	794.245	925.705	692.86	925.705	450.821
927.633	462.458	927.633	649.623	927.633	722.352	927.633	841.26	927.633	598.296	927.633	799.968	927.633	747.713	927.633	540.177
929.562	498.588	929.562	697.424	929.562	751.21	929.562	979.959	929.562	668.1	929.562	747.329	929.562	796.039	929.562	557.606
931.49	540.994	931.49	590.615	931.49	763.213	931.49	975.533	931.49	759.144	931.49	732.895	931.49	765.848	931.49	532.268
933.419	528.042	933.419	685.411	933.419	798.96	933.419	1010.85	933.419	678.413	933.419	703.942	933.419	719.709	933.419	507.444
935.347	597.504	935.347	754.943	935.347	839.197	935.347	994.561	935.347	771.237	935.347	809.29	935.347	875.321	935.347	535.007
937.276	708.764	937.276	757.306	937.276	831.525	937.276	1011.26	937.276	801.075	937.276	808.192	937.276	824.307	937.276	559.28
939.204	610.735	939.204	614.076	939.204	854.805	939.204	1132.77	939.204	870.191	939.204	801.809	939.204	808.42	939.204	597.365
941.133	476.613	941.133	540.102	941.133	883.262	941.133	1203.11	941.133	930.338	941.133	840.452	941.133	858.901	941.133	619.359
943.061	495.503	943.061	616.004	943.061	807.56	943.061	1058.39	943.061	811.654	943.061	776.84	943.061	786.45	943.061	537.087
944.99	617.581	944.99	693.078	944.99	672.707	944.99	813.298	944.99	608.701	944.99	632.701	944.99	660.455	944.99	399.24
946.918	687.701	946.918	663.629	946.918	670.331	946.918	769.602	946.918	613.946	946.918	638.699	946.918	741.122	946.918	382.664
948.846	748.081	948.846	748.894	948.846	871.811	948.846	1002.54	948.846	890.18	948.846	902.214	948.846	996.076	948.846	557.943
950.775	856.402	950.775	877.623	950.775	752.038	950.775	810.502	950.775	931.309	950.775	780.422	950.775	827.426	950.775	437.721
952.703	860.234	952.703	849.61	952.703	582.39	952.703	939.89	952.703	773.404	952.703	763.483	952.703	686.104	952.703	407.572
954.632	627.884	954.632	721.819	954.632	743.968	954.632	1065.32	954.632	823.296	954.632	879.864	954.632	840.956	954.632	536.572
956.56	528.825	956.56	604.017	956.56	897.648	956.56	1134.8	956.56	989.012	956.56	920.119	956.56	990.106	956.56	641.85
958.489	600.833	958.489	593.707	958.489	823.75	958.489	1144.5	958.489	1088.69	958.489	781.277	958.489	924.058	958.489	572.165
960.417	699.782	960.417	726.449	960.417	711.905	960.417	1128.89	960.417	1056.97	960.417	648.856	960.417	835.414	960.417	467.387
962.346	785.336	962.346	912.102	962.346	851.377	962.346	1135.99	962.346	951.077	962.346	778.963	962.346	1017.38	962.346	585.28
964.274	675.881	964.274	867.981	964.274	828.67	964.274	1027.02	964.274	797.187	964.274	800.474	964.274	914.109	964.274	495.449
966.203	735.319	966.203	853.297	966.203	890.207	966.203	1021.51	966.203	945.69	966.203	878.03	966.203	995.4	966.203	534.649
968.131	743.905	968.131	868.037	968.131	905.586	968.131	1192.18	968.131	998.266	968.131	964.286	968.131	1044.17	968.131	550.857
970.06	750.839	970.06	858.346	970.06	870.126	970.06	1212.51	970.06	950.6	970.06	913.289	970.06	969.227	970.06	502.084
971.988	755.842	971.988	847.257	971.988	839.224	971.988	1154.64	971.988	938.661	971.988	818.681	971.988	857.602	971.988	434.107
973.917	717.451	973.917	833.83	973.917	830.307	973.917	1132.94	973.917	989.516	973.917	783.699	973.917	824.227	973.917	403.15
975.845	670.878	975.845	813.056	975.845	842.968	975.845	1129.38	975.845	1025.68	975.845	817.223	975.845	894.202	975.845	435.601
977.774	788.368	977.774	878.459	977.774	941.145	977.774	1161.99	977.774	1057.99	977.774	921.401	977.774	993.924	977.774	526.77
979.702	974.112	979.702	1037.08	979.702	1091.49	979.702	1375.51	979.702	1132.17	979.702	1070.46	979.702	1075.1	979.702	581.497
981.63	833.983	981.63	913.943	981.63	1019.1	981.63	1273.33	981.63	1097.9	981.63	929.616	981.63	1136.83	981.63	498.609
983.559	794.006	983.559	941.804	983.559	1013.86	983.559	1295.55	983.559	1186.99	983.559	970.424	983.559	1035.28	983.559	504.764
985.487	916.556	985.487	1137.1	985.487	1101.3	985.487	1442.21	985.487	1198.74	985.487	1120.61	985.487	1112.67	985.487	656.406
987.416	824.871	987.416	1046.29	987.416	1207.29	987.416	1492.99	987.416	1194.9	987.416	1214.95	987.416	1218.53	987.416	737.564
989.344	659.899	989.344	762.706	989.344	1202.59	989.344	1385.57	989.344	1206.09	989.344	1071.78	989.344	1122.16	989.344	649.173
991.273	1018.98	991.273	1003.04	991.273	1015.47	991.273	1293.58	991.273	1074.79	991.273	713.612	991.273	998.462	991.273	577.599
993.201	951.559	993.201	1226.56	993.201	891.316	993.201	1201.43	993.201	1113.56	993.201	900.544	993.201	1029.04	993.201	522.487
995.13	993.645	995.13	1250.24	995.13	1020.71	995.13	1469.75	995.13	1206.12	995.13	1064.65	995.13	1159.06	995.13	553.817
997.058	1125.23	997.058	1211.17	997.058	1250.75	997.058	1458.41	997.058	1224.57	997.058	1041.54	997.058	1335.74	997.058	681.692
998.987	1096.74	998.987	1058.83	998.987	1343.86	998.987	1553.25	998.987	1298.39	998.987	1143.78	998.987	1319.86	998.987	770.386
1000.91	1036.07	1000.91	1048.53	1000.91	1310.87	1000.91	1658.66	1000.91	1418.06	1000.91	1204.22	1000.91	1257.5	1000.91	722.785
1002.84	1078.69	1002.84	1160.87	1002.84	1190.67	1002.84	1584.53	1002.84	1411.8	1002.84	1053.1	1002.84	1193.16	1002.84	583.299
1004.77	1142.02	1004.77	1166.41	1004.77	1062.19	1004.77	1409.38	1004.77	1252.76	1004.77	844.647	1004.77	1105.49	1004.77	491.167
1006.7	1051.81	1006.7	1077.06	1006.7	1110.49	1006.7	1446.7	1006.7	1248.54	1006.7	928.617	1006.7	1161.54	1006.7	539.057
1008.63	1052.71	1008.63	1131.88	1008.63	1265.65	1008.63	1663.79	1008.63	1406.95	1008.63	1188.81	1008.63	1308.44	1008.63	654.767
1010.56	1167.46	1010.56	1261.34	1010.56	1317.92	1010.56	1764.79	1010.56	1503.45	1010.56	1257.71	1010.56	1359.26	1010.56	766.89
1012.49	1062.49	1012.49	1268.95	1012.49	1310.09	1012.49	1762.05	1012.49	1628.25	1012.49	1197.61	1012.49	1416.96	1012.49	830.734
1014.41	1047.25	1014.41	1159.38	1014.41	1212.18	1014.41	1720.34	1014.41	1629.46	1014.41	1107.63	1014.41	1351.9	1014.41	752.567
1016.34	1120.69	1016.34	1031.12	1016.34	1236.48	1016.34	1760.88	1016.34	1587.74	1016.34	1145.82	1016.34	1324.91	1016.34	707.816
1018.27	1205.24	1018.27	1058.17	1018.27	1325.05	1018.27	1779.71	1018.27	1525.88	1018.27	1234.25	1018.27	1314.66	1018.27	701.481
1020.2	1273.25	1020.2	1249.9	1020.2	1285.52	1020.2	1672.63	1020.2	1436.6	1020.2	1215.16	1020.2	1231.03	1020.2	643.257
1022.13	1207.79	1022.13	1241.48	1022.13	1383.7	1022.13	1778.35	1022.13	1568.16	1022.13	1273.13	1022.13	1435.25	1022.13	784.649
1024.06	1189.74	1024.06	1138.51	1024.06	1365.15	1024.06	1914.64	1024.06	1728.73	1024.06	1336.56	1024.06	1573.6	1024.06	786.743
1025.98	1138.37	1025.98	1193.39	1025.98	1387.66	1025.98	1741.28	1025.98	1718.02	1025.98	1293.9	1025.98	1569.21	1025.98	675.107
1027.91	1181.79	1027.91	1279.3	1027.91	1446.45	1027.91	1788.02	1027.91	1730.93	1027.91	1334.83	1027.91	1526.79	1027.91	766.415
1029.84	1227.93	1029.84	1326.7	1029.84	1468.69	1029.84	1925.41	1029.84	1711.5	1029.84	1363.64	1029.84	1499.39	1029.84	889.317
1031.77	1326.66	1031.77	1348.2	1031.77	1499.24	1031.77	2006.72	1031.77	1821.81	1031.77	1446.65	1031.77	1569.81	1031.77	946.785
1033.7	1438.84	1033.7	1435.31	1033.7	1567.85	1033.7	2014.64	1033.7	1984.51	1033.7	1576.48	1033.7	1701.81	1033.7	934.59
1035.63	1447.28	1035.63	1599.88	1035.63	1576.52	1035.63	1991.63	1035.63	1889.94	1035.63	1562.66	1035.63	1722.35	1035.63	854.207
1037.56	1530.95	1037.56	1593.18	1037.56	1406.7	1037.56	1954.79	1037.56	1737.87	1037.56	1348.7	1037.56	1556.48	1037.56	737.222
1039.48	1521.85	1039.48	1544.07	1039.48	1353.99	1039.48	1971.37	1039.48	1784.83	1039.48	1223.21	1039.48	1460.3	1039.48	676.697
1041.41	1332.96	1041.41	1490.47	1041.41	1529.43	1041.41	2076.41	1041.41	1953.82	1041.41	1335.77	1041.41	1617.32	1041.41	790.069
1043.34	1312.91	1043.34	1412.13	1043.34	1649.43	1043.34	2176.74	1043.34	2070.14	1043.34	1512.49	1043.34	1780.88	1043.34	915.02
1045.27	1448.52	1045.27	1483.71	1045.27	1634.37	1045.27	2218.25	1045.27	2029.41	1045.27	1591.85	1045.27	1761.85	1045.27	894.4
1047.2	1455.08	1047.2	1618.86	1047.2	1622.57	1047.2	2238.03	1047.2	1915.71	1047.2	1549.6	1047.2	1701.46	1047.2	883.046
1049.13	1459.33	1049.13	1705.02	1049.13	1707.87	1049.13	2250.49	1049.13	1933.96	1049.13	1492.12	1049.13	1720.79	1049.13	915.268
1051.06	1728.16	1051.06	1745.36	1051.06	1764.97	1051.06	2242.27	1051.06	2100.22	1051.06	1498.41	1051.06	1739.98	1051.06	829.482
1052.98	1454.81	1052.98	1596.83	1052.98	1603.76	1052.98	2306.31	1052.98	1977.49	1052.98	1445.76	1052.98	1775.86	1052.98	853.098
1054.91	1407.46	1054.91	1414.32	1054.91	1557.38	1054.91	2155.55	1054.91	2003.34	1054.91	1515.11	1054.91	1644.9	1054.91	821.154
1056.84	1380.4	1056.84	1486.66	1056.84	1654.11	1056.84	2179.06	1056.84	2353.4	1056.84	1523.67	1056.84	1741.09	1056.84	911.159
1058.77	1465.5	1058.77	1564.87	1058.77	1712.69	1058.77	2308.49	1058.77	2251.9	1058.77	1531.17	1058.77	1948.51	1058.77	924.966
1060.7	1487.61	1060.7	1635.62	1060.7	1707.55	1060.7	2352.33	1060.7	2253.89	1060.7	1505.88	1060.7	1930.52	1060.7	897.637
1062.63	1519.13	1062.63	1718.49	1062.63	1752.36	1062.63	2437	1062.63	2360.11	1062.63	1576.61	1062.63	1851.44	1062.63	959.379
1064.56	1656.6	1064.56	1767.51	1064.56	1854.27	1064.56	2587.02	1064.56	2385.36	1064.56	1736.83	1064.56	1879.45	1064.56	1044.99
1066.48	1763.93	1066.48	1742.33	1066.48	1875.1	1066.48	2574.54	1066.48	2422.3	1066.48	1756.84	1066.48	1896.43	1066.48	963.049
1068.41	1664.77	1068.41	1747.97	1068.41	1814.57	1068.41	2469.34	1068.41	2315.36	1068.41	1611.14	1068.41	1998.31	1068.41	856.576
1070.34	1710.67	1070.34	1764	1070.34	1742.69	1070.34	2509.99	1070.34	2359.57	1070.34	1569.14	1070.34	2078.88	1070.34	909.825
1072.27	1811.2	1072.27	1808.99	1072.27	1852.18	1072.27	2614.45	1072.27	2544.08	1072.27	1718.36	1072.27	2117.36	1072.27	1042.24
1074.2	1789.23	1074.2	1836.4	1074.2	1908.59	1074.2	2626.85	1074.2	2591.19	1074.2	1842.73	1074.2	2145.31	1074.2	1085.26
1076.12	1714.16	1076.12	1808.01	1076.12	1841.92	1076.12	2613.19	1076.12	2558.59	1076.12	1826.74	1076.12	2203.17	1076.12	1064.73
1078.05	1638.85	1078.05	1785.84	1078.05	1896.95	1078.05	2648.8	1078.05	2600.6	1078.05	1765.76	1078.05	2287.01	1078.05	1071.53
1079.98	1640.45	1079.98	1813.04	1079.98	2019.33	1079.98	2686.52	1079.98	2678.71	1079.98	1777.65	1079.98	2273.49	1079.98	1074.05
1081.91	1778.44	1081.91	1868.83	1081.91	1954.71	1081.91	2691.5	1081.91	2669.18	1081.91	1848.42	1081.91	2145.64	1081.91	1013.82
1083.84	1870.43	1083.84	1920.9	1083.84	2017.05	1083.84	2829.74	1083.84	2697.65	1083.84	1859.86	1083.84	2240.66	1083.84	1045.77
1085.77	1431.72	1085.77	1617.93	1085.77	1883.85	1085.77	2775.84	1085.77	2467.06	1085.77	1653.9	1085.77	2123.39	1085.77	944.87
1087.7	1847.79	1087.7	1804.79	1087.7	1972.07	1087.7	2921.87	1087.7	2457.11	1087.7	1681.3	1087.7	2302.69	1087.7	989.403
1089.62	2005.54	1089.62	1943.56	1089.62	1893.75	1089.62	2808.09	1089.62	2497	1089.62	1661.52	1089.62	2116.48	1089.62	922.61
1091.55	1940.6	1091.55	1950.94	1091.55	2014.71	1091.55	2760.68	1091.55	2653.02	1091.55	1794.96	1091.55	2239.75	1091.55	1041.29
1093.48	1861.53	1093.48	1997.7	1093.48	2137.94	1093.48	2860.33	1093.48	2772.66	1093.48	1863.59	1093.48	2395.2	1093.48	1086.72
1095.41	1868.34	1095.41	2091.86	1095.41	2086.39	1095.41	2964.36	1095.41	2812.11	1095.41	1806.28	1095.41	2326.78	1095.41	1033.25
1097.34	1925.05	1097.34	2098.91	1097.34	2044.32	1097.34	3006.87	1097.34	2884.76	1097.34	1848.84	1097.34	2305.6	1097.34	1119.74
1099.27	1934.45	1099.27	2045	1099.27	2171.76	1099.27	3093.53	1099.27	2961.8	1099.27	1996.92	1099.27	2464.87	1099.27	1164.3
1101.19	1922.7	1101.19	1912.56	1101.19	2262.94	1101.19	3113.2	1101.19	2916.04	1101.19	2020.85	1101.19	2549.06	1101.19	1229.49
1103.12	1957.55	1103.12	1900.72	1103.12	2197.36	1103.12	3287.67	1103.12	2970.59	1103.12	2014.91	1103.12	2546.61	1103.12	1231.45
1105.05	1958.1	1105.05	1985.67	1105.05	2134.82	1105.05	3342.88	1105.05	3080.89	1105.05	1979.33	1105.05	2540.87	1105.05	1216.85
1106.98	1963.71	1106.98	2061.26	1106.98	2110.37	1106.98	3245.8	1106.98	3050.93	1106.98	1988.33	1106.98	2566.91	1106.98	1238.08
1108.91	2015.21	1108.91	2085.61	1108.91	2141.01	1108.91	3227.11	1108.91	2981.96	1108.91	2092.99	1108.91	2624.9	1108.91	1260.73
1110.84	2016.98	1110.84	2057.67	1110.84	2261.93	1110.84	3218.32	1110.84	3057.46	1110.84	2142.62	1110.84	2651.26	1110.84	1246.68
1112.77	1944.29	1112.77	2066.87	1112.77	2332.09	1112.77	3093.01	1112.77	3210.79	1112.77	2053.95	1112.77	2600.19	1112.77	1145.84
1114.69	1975.44	1114.69	2192.24	1114.69	2137.53	1114.69	3061.76	1114.69	3181.56	1114.69	2002.12	1114.69	2539.61	1114.69	962.219
1116.62	2099.19	1116.62	2130.01	1116.62	2114.28	1116.62	3248.03	1116.62	3152.5	1116.62	1983	1116.62	2605.57	1116.62	1007.15
1118.55	2091.5	1118.55	1989.26	1118.55	2331.2	1118.55	3560.55	1118.55	3283.04	1118.55	2206.8	1118.55	2728.89	1118.55	1255.7
1120.48	2292.34	1120.48	2296.27	1120.48	2176.68	1120.48	3451.05	1120.48	3373.24	1120.48	2037.85	1120.48	2675.48	1120.48	1172.21
1122.41	2259.89	1122.41	2370.11	1122.41	2247.74	1122.41	3384.18	1122.41	3343.06	1122.41	2044.17	1122.41	2574.08	1122.41	1194.61
1124.34	2237.66	1124.34	2280.95	1124.34	2339.09	1124.34	3436.92	1124.34	3370.02	1124.34	2191.26	1124.34	2699.75	1124.34	1301.99
1126.27	2200.55	1126.27	2253.28	1126.27	2400.7	1126.27	3525.76	1126.27	3419.46	1126.27	2262.92	1126.27	2738.08	1126.27	1271.16
1128.19	2148.01	1128.19	2337.79	1128.19	2395.31	1128.19	3564.18	1128.19	3307.96	1128.19	2222.4	1128.19	2585.77	1128.19	1111.36
1130.12	2250.42	1130.12	2415.09	1130.12	2265.2	1130.12	3570.83	1130.12	3154.34	1130.12	2203.37	1130.12	2630.19	1130.12	1063.3
1132.05	2355.56	1132.05	2391.17	1132.05	2324.63	1132.05	3683.77	1132.05	3503.5	1132.05	2248.52	1132.05	2871.44	1132.05	1169.93
1133.98	2328.56	1133.98	2439.05	1133.98	2431	1133.98	3764.64	1133.98	3723.17	1133.98	2360.55	1133.98	2929.54	1133.98	1289.42
1135.91	2379.61	1135.91	2407.75	1135.91	2512.2	1135.91	3766.98	1135.91	3740.64	1135.91	2454.08	1135.91	3028.13	1135.91	1364.71
1137.84	2448.24	1137.84	2444.47	1137.84	2549.91	1137.84	3828.26	1137.84	3784.17	1137.84	2428.55	1137.84	3056.56	1137.84	1392.26
1139.77	2411.67	1139.77	2579.42	1139.77	2480.74	1139.77	3896.48	1139.77	3813.08	1139.77	2343.3	1139.77	2963.09	1139.77	1366.04
1141.69	2379.11	1141.69	2599.74	1141.69	2381.09	1141.69	3879.42	1141.69	3778.99	1141.69	2312.22	1141.69	2968.15	1141.69	1306.56
1143.62	2436.02	1143.62	2512.01	1143.62	2419.67	1143.62	3878.88	1143.62	3758.72	1143.62	2377.1	1143.62	3057.6	1143.62	1279.97
1145.55	2496.14	1145.55	2481.76	1145.55	2615.5	1145.55	3985.64	1145.55	3867.08	1145.55	2514.42	1145.55	3083.69	1145.55	1337.88
1147.48	2468.72	1147.48	2542.89	1147.48	2709.55	1147.48	4004.89	1147.48	3982.66	1147.48	2599.79	1147.48	3072.58	1147.48	1372.92
1149.41	2556.55	1149.41	2665.64	1149.41	2480.65	1149.41	3724.51	1149.41	3636.07	1149.41	2300.52	1149.41	3006.74	1149.41	1086.21
1151.34	2381.35	1151.34	2424.9	1151.34	2621.57	1151.34	4009.14	1151.34	3900.15	1151.34	2419.54	1151.34	3054.13	1151.34	1313.3
1153.26	2488.41	1153.26	2628.24	1153.26	2647.85	1153.26	3962.05	1153.26	3826.93	1153.26	2412.93	1153.26	3144.23	1153.26	1334.27
1155.19	2397.25	1155.19	2610.41	1155.19	2724.46	1155.19	3986.3	1155.19	3955.81	1155.19	2502.11	1155.19	3155.7	1155.19	1312.88
1157.12	2598.6	1157.12	2790.85	1157.12	2702.38	1157.12	4138.03	1157.12	4082.81	1157.12	2425.43	1157.12	3218.25	1157.12	1318.13
1159.05	2772.15	1159.05	2828.14	1159.05	2647.86	1159.05	4165.06	1159.05	4098.53	1159.05	2370.96	1159.05	3206.34	1159.05	1272.82
1160.98	2700.29	1160.98	2668.57	1160.98	2702.78	1160.98	4134.77	1160.98	4077.23	1160.98	2510.78	1160.98	3167.26	1160.98	1274.37
1162.91	2669.47	1162.91	2751.01	1162.91	2789.31	1162.91	4244.58	1162.91	4084.9	1162.91	2657.47	1162.91	3238.03	1162.91	1386.81
1164.84	2738.95	1164.84	2951.49	1164.84	2706.68	1164.84	4262.47	1164.84	4129.72	1164.84	2612.98	1164.84	3228.07	1164.84	1341.74
1166.76	2753.69	1166.76	2907.07	1166.76	2839.75	1166.76	4313.43	1166.76	4373.22	1166.76	2646.56	1166.76	3277.76	1166.76	1405.39
1168.69	2733.38	1168.69	2839.31	1168.69	2972.79	1168.69	4429.55	1168.69	4553.99	1168.69	2718.23	1168.69	3397.86	1168.69	1437.72
1170.62	2718.25	1170.62	2921.23	1170.62	2976.15	1170.62	4438.18	1170.62	4608.4	1170.62	2867.6	1170.62	3514.84	1170.62	1436.29
1172.55	2745.85	1172.55	2949.05	1172.55	2934.59	1172.55	4421.53	1172.55	4597.48	1172.55	2970.89	1172.55	3586.76	1172.55	1511.36
1174.48	2825.42	1174.48	2912.43	1174.48	2864.9	1174.48	4560.88	1174.48	4551.32	1174.48	2818.69	1174.48	3587.3	1174.48	1503.52
1176.41	2860.86	1176.41	2990.57	1176.41	2913.54	1176.41	4738.05	1176.41	4583.96	1176.41	2654.54	1176.41	3557.3	1176.41	1415.55
1178.33	2929.15	1178.33	3156.19	1178.33	2999.61	1178.33	4775.32	1178.33	4568.42	1178.33	2673.09	1178.33	3537.75	1178.33	1418.01
1180.26	3091.05	1180.26	3165.44	1180.26	2983.03	1180.26	4710.04	1180.26	4490.2	1180.26	2795.68	1180.26	3560.2	1180.26	1560.48
1182.19	2999.09	1182.19	3040.56	1182.19	3136.66	1182.19	4691.45	1182.19	4880.67	1182.19	2993.65	1182.19	3668.91	1182.19	1606.79
1184.12	2917.1	1184.12	3172.33	1184.12	2996.03	1184.12	4670.72	1184.12	4756.3	1184.12	2767.23	1184.12	3692.57	1184.12	1455.16
1186.05	2971.58	1186.05	3068.87	1186.05	2966.84	1186.05	4812.58	1186.05	4913	1186.05	2783.49	1186.05	3888.95	1186.05	1615.93
1187.98	2991.84	1187.98	3003.12	1187.98	3208.31	1187.98	5071.02	1187.98	4787.72	1187.98	3008.06	1187.98	3941.69	1187.98	1769.97
1189.9	2848.66	1189.9	3025.48	1189.9	3205.74	1189.9	4965.12	1189.9	4871.35	1189.9	2980.14	1189.9	3821.91	1189.9	1622.42
1191.83	2927.31	1191.83	3105.85	1191.83	3183.4	1191.83	4980.3	1191.83	5161.12	1191.83	2851.2	1191.83	3838.03	1191.83	1595
1193.76	3040.11	1193.76	3145.22	1193.76	3240.03	1193.76	5106.96	1193.76	5296.05	1193.76	2900.22	1193.76	3921.82	1193.76	1614.18
1195.69	3030.72	1195.69	3169.91	1195.69	3316.79	1195.69	5174.52	1195.69	5275.34	1195.69	3098.61	1195.69	3963.43	1195.69	1593.67
1197.62	3140.27	1197.62	3271.47	1197.62	3414.93	1197.62	5305.14	1197.62	5384.34	1197.62	3230.11	1197.62	4094.63	1197.62	1742.15
1199.55	3307	1199.55	3357.83	1199.55	3486.19	1199.55	5435.75	1199.55	5415.84	1199.55	3286.08	1199.55	4296.17	1199.55	1877.39
1201.48	3368.24	1201.48	3536.05	1201.48	3386.36	1201.48	5344.89	1201.48	5247.69	1201.48	3159.99	1201.48	4191.47	1201.48	1729.55
1203.4	3343.43	1203.4	3594.51	1203.4	3307.87	1203.4	5202.91	1203.4	5205.09	1203.4	3056.49	1203.4	4057.62	1203.4	1606.74
1205.33	3310.95	1205.33	3438.3	1205.33	3453.75	1205.33	5294.77	1205.33	5350.83	1205.33	3211.84	1205.33	4215.25	1205.33	1706.34
1207.26	3387.36	1207.26	3481.59	1207.26	3501.43	1207.26	5459.37	1207.26	5449.52	1207.26	3318.27	1207.26	4271.68	1207.26	1731.02
1209.19	3563.32	1209.19	3569.01	1209.19	3306.75	1209.19	5452.81	1209.19	5486.92	1209.19	3248.67	1209.19	4261.58	1209.19	1683.73
1211.12	3540.36	1211.12	3559.27	1211.12	3381.55	1211.12	5424.97	1211.12	5489.74	1211.12	3201.22	1211.12	4322.66	1211.12	1731.42
1213.05	3383.42	1213.05	3561.66	1213.05	3698.91	1213.05	5625.91	1213.05	5585.43	1213.05	3315.42	1213.05	4460.46	1213.05	1874.27
1214.97	3486.53	1214.97	3688.07	1214.97	3726.38	1214.97	5893.33	1214.97	5797.7	1214.97	3482.28	1214.97	4499.06	1214.97	1934.56
1216.9	3722.77	1216.9	3781.68	1216.9	3742.44	1216.9	5756.7	1216.9	5835.31	1216.9	3559.29	1216.9	4325.42	1216.9	1874.95
1218.83	3582.01	1218.83	3751.12	1218.83	3855.13	1218.83	5598.73	1218.83	5936.68	1218.83	3480.35	1218.83	4543.55	1218.83	1895.77
1220.76	3465.61	1220.76	3673.44	1220.76	3766.02	1220.76	5770.22	1220.76	6104	1220.76	3583.36	1220.76	4690.5	1220.76	1821.84
1222.69	3791.32	1222.69	3858.43	1222.69	3891.63	1222.69	6123.64	1222.69	6379.27	1222.69	3733.17	1222.69	4916.1	1222.69	2036.26
1224.62	3827.07	1224.62	3879.29	1224.62	4080.06	1224.62	6265.01	1224.62	6394.65	1224.62	3893.06	1224.62	5045.12	1224.62	2214.68
1226.55	3690.93	1226.55	3870.35	1226.55	4059.07	1226.55	6265.75	1226.55	6240.26	1226.55	3754	1226.55	4930.74	1226.55	2139.91
1228.47	3702.81	1228.47	3940.69	1228.47	3948.67	1228.47	6220.68	1228.47	6175.23	1228.47	3581.73	1228.47	4790.86	1228.47	2033.59
1230.4	3827.82	1230.4	4005.29	1230.4	3931.31	1230.4	6254.19	1230.4	6248.33	1230.4	3659.59	1230.4	4945.63	1230.4	2083.9
1232.33	3871.32	1232.33	3998.62	1232.33	4003.37	1232.33	6395.59	1232.33	6335.34	1232.33	3825.49	1232.33	5305.16	1232.33	2198.51
1234.26	3913.13	1234.26	4036.94	1234.26	4094.89	1234.26	6468.77	1234.26	6417.88	1234.26	3805.41	1234.26	5372.85	1234.26	2240.08
1236.19	4040.1	1236.19	4173.02	1236.19	4173.35	1236.19	6537.77	1236.19	6555.76	1236.19	3797.54	1236.19	5190.57	1236.19	2239.82
1238.12	4078.15	1238.12	4269.34	1238.12	4202	1238.12	6748.17	1238.12	6674.74	1238.12	3949.8	1238.12	5263.61	1238.12	2275.61
1240.05	4144.96	1240.05	4346.21	1240.05	4286	1240.05	6818.51	1240.05	6820.39	1240.05	3941.02	1240.05	5411.51	1240.05	2316.72
1241.97	4208.26	1241.97	4333.69	1241.97	4366.05	1241.97	6877.7	1241.97	6903.26	1241.97	3903.6	1241.97	5511.66	1241.97	2204.71
1243.9	4223.31	1243.9	4392.67	1243.9	4359.71	1243.9	6988.31	1243.9	6960.06	1243.9	3920.13	1243.9	5613.36	1243.9	2284.39
1245.83	4170.6	1245.83	4300.67	1245.83	4367.29	1245.83	6967.77	1245.83	7034.03	1245.83	4082.91	1245.83	5631.06	1245.83	2435.94
1247.76	4217.34	1247.76	4317.07	1247.76	4463.2	1247.76	7026.53	1247.76	7268.83	1247.76	4263.01	1247.76	5694.68	1247.76	2464.38
1249.69	4326.66	1249.69	4557.6	1249.69	4535.27	1249.69	7214.34	1249.69	7422.52	1249.69	4263.25	1249.69	5834.63	1249.69	2384.34
1251.62	4298.2	1251.62	4603.5	1251.62	4487.67	1251.62	7213.01	1251.62	7179.32	1251.62	4193.64	1251.62	5863.73	1251.62	2342.71
1253.54	4468.32	1253.54	4675.83	1253.54	4562.28	1253.54	7360.2	1253.54	7293.85	1253.54	4450.41	1253.54	5999.1	1253.54	2445.43
1255.47	4547.12	1255.47	4729.47	1255.47	4736.68	1255.47	7472.79	1255.47	7434.51	1255.47	4740.37	1255.47	6230.06	1255.47	2550.92
1257.4	4427.24	1257.4	4571.68	1257.4	4605.81	1257.4	7635.27	1257.4	7436	1257.4	4437.07	1257.4	6186.27	1257.4	2531.63
1259.33	4628.02	1259.33	4743.89	1259.33	4561.2	1259.33	7743.17	1259.33	7641.91	1259.33	4515.06	1259.33	6297.76	1259.33	2487.31
1261.26	4818.3	1261.26	4927.92	1261.26	4556.04	1261.26	7767.27	1261.26	7792.5	1261.26	4607.22	1261.26	6318.34	1261.26	2570.93
1263.19	4852.25	1263.19	4837.29	1263.19	4696.91	1263.19	7816.45	1263.19	7976.03	1263.19	4636.08	1263.19	6387.11	1263.19	2695.13
1265.12	4851.12	1265.12	4779.26	1265.12	4903.53	1265.12	7951.8	1265.12	8100.3	1265.12	4734.21	1265.12	6649.14	1265.12	2746.88
1267.04	4894.25	1267.04	4980.3	1267.04	4945.82	1267.04	8094.4	1267.04	8087.04	1267.04	4862.42	1267.04	6911.73	1267.04	2749.54
1268.97	4919.18	1268.97	5161.19	1268.97	4839.24	1268.97	8163.42	1268.97	8167.51	1268.97	4903.44	1268.97	6931.83	1268.97	2798.93
1270.9	4905.33	1270.9	5068.47	1270.9	4927	1270.9	8232.73	1270.9	8507.84	1270.9	4956.1	1270.9	6860.38	1270.9	2886.19
1272.83	4967.47	1272.83	5157.4	1272.83	5158.4	1272.83	8384.93	1272.83	8441.85	1272.83	5059.84	1272.83	6935.62	1272.83	2881.87
1274.76	5267.28	1274.76	5218.6	1274.76	5112.23	1274.76	8551.04	1274.76	8435.64	1274.76	5090.71	1274.76	7034.39	1274.76	2825.71
1276.69	5262.37	1276.69	5140.88	1276.69	5506.79	1276.69	8772.84	1276.69	9040.97	1276.69	5357.89	1276.69	7325.41	1276.69	3019.5
1278.61	5344.39	1278.61	5294.38	1278.61	5564.66	1278.61	9080.5	1278.61	9032.87	1278.61	5484.91	1278.61	7653.86	1278.61	3193.54
1280.54	5299.9	1280.54	5412.26	1280.54	5597.11	1280.54	9213.85	1280.54	8941.55	1280.54	5596.73	1280.54	7698.3	1280.54	3219.23
1282.47	5295.17	1282.47	5575.8	1282.47	5520.74	1282.47	9144.51	1282.47	8939.13	1282.47	5573.99	1282.47	7761.68	1282.47	3254.34
1284.4	5418.28	1284.4	5627.52	1284.4	5504.01	1284.4	9162.66	1284.4	9112.89	1284.4	5618	1284.4	7920.27	1284.4	3316.88
1286.33	5575.15	1286.33	5600.39	1286.33	5663.45	1286.33	9436.6	1286.33	9441.85	1286.33	5676.03	1286.33	8163.66	1286.33	3399.49
1288.26	5688.35	1288.26	5765.2	1288.26	5766.2	1288.26	9760.22	1288.26	9715.18	1288.26	5601.89	1288.26	8470.91	1288.26	3516.22
1290.18	5748.36	1290.18	5913.59	1290.18	5747.54	1290.18	9867.1	1290.18	9804.78	1290.18	5916.72	1290.18	8543.95	1290.18	3550.14
1292.11	5686.93	1292.11	5852.67	1292.11	5962.67	1292.11	9864.72	1292.11	9776.07	1292.11	6183.01	1292.11	8678.29	1292.11	3681.84
1294.04	5748.55	1294.04	5872.75	1294.04	6046.76	1294.04	10021.8	1294.04	9859.19	1294.04	6262.35	1294.04	8771.28	1294.04	3772.53
1295.97	5957.95	1295.97	6029.4	1295.97	6078.35	1295.97	10181.8	1295.97	10272.4	1295.97	6333.26	1295.97	9088.28	1295.97	3845.25
1297.9	6109.29	1297.9	6159	1297.9	6114.48	1297.9	10344.7	1297.9	10591.9	1297.9	6375.26	1297.9	9416.94	1297.9	3909.98
1299.83	6133.02	1299.83	6271.74	1299.83	6160.07	1299.83	10648	1299.83	10694.9	1299.83	6480.98	1299.83	9618.33	1299.83	3979.61
1301.76	6139.53	1301.76	6374.89	1301.76	6361.55	1301.76	10944.4	1301.76	10970.3	1301.76	6754	1301.76	9980.08	1301.76	4121.09
1303.68	6283.46	1303.68	6426.17	1303.68	6531.24	1303.68	11214.7	1303.68	11324	1303.68	7042.14	1303.68	10294	1303.68	4271.24
1305.61	6520.86	1305.61	6560.11	1305.61	6561.89	1305.61	11647.5	1305.61	11481.9	1305.61	7359.83	1305.61	10458.4	1305.61	4479.12
1307.54	6777.28	1307.54	6835.48	1307.54	6711.52	1307.54	12170.5	1307.54	11650.4	1307.54	7758.54	1307.54	10781.7	1307.54	4750.35
1309.47	7102.33	1309.47	6924.19	1309.47	7057.59	1309.47	12344.3	1309.47	12180.1	1309.47	7843.33	1309.47	11206.2	1309.47	4758.21
1311.4	6819.15	1311.4	7230.64	1311.4	7224.7	1311.4	12583.2	1311.4	12657	1311.4	8036	1311.4	11821.5	1311.4	4975.16
1313.33	7145.92	1313.33	7446.64	1313.33	7103.45	1313.33	12751.1	1313.33	12831	1313.33	8069.11	1313.33	12187.7	1313.33	5171.06
1315.26	7246.42	1315.26	7596.71	1315.26	7272.79	1315.26	13104	1315.26	13107.4	1315.26	8455.02	1315.26	12399.7	1315.26	5217.03
1317.18	7478.07	1317.18	7750.18	1317.18	7452.79	1317.18	13773	1317.18	13534.9	1317.18	8683.87	1317.18	12876.6	1317.18	5519.85
1319.11	7638.93	1319.11	7928.18	1319.11	7844.24	1319.11	14215.7	1319.11	14112.4	1319.11	9082.61	1319.11	13584.6	1319.11	5931.87
1321.04	7814.16	1321.04	7892.52	1321.04	8094.91	1321.04	14881.8	1321.04	14597.7	1321.04	9694.85	1321.04	14276.5	1321.04	6262.26
1322.97	8075.32	1322.97	8030.98	1322.97	8127.26	1322.97	15645.5	1322.97	14953.2	1322.97	10298	1322.97	14902.9	1322.97	6550.95
1324.9	8337.95	1324.9	8471.87	1324.9	8272.8	1324.9	16279.1	1324.9	15521.1	1324.9	10755.7	1324.9	15603.5	1324.9	6960.32
1326.83	8513.01	1326.83	8733.75	1326.83	8660.65	1326.83	16963.9	1326.83	16416.6	1326.83	11120.6	1326.83	16398.7	1326.83	7427.25
1328.76	8680.05	1328.76	8781.04	1328.76	8949.46	1328.76	17630.2	1328.76	17110.7	1328.76	11505.4	1328.76	17112.2	1328.76	7672.54
1330.68	9065.26	1330.68	9067.84	1330.68	9050.38	1330.68	18253.1	1330.68	17585.7	1330.68	12083.3	1330.68	17815.9	1330.68	7943.84
1332.61	9466.57	1332.61	9525.06	1332.61	9258.68	1332.61	19014.4	1332.61	18348.2	1332.61	12754.4	1332.61	18564.9	1332.61	8499.99
1334.54	9578	1334.54	9899.32	1334.54	9519.05	1334.54	19713.1	1334.54	19103.2	1334.54	13330.5	1334.54	19351	1334.54	8803.6
1336.47	9893.81	1336.47	9947.02	1336.47	9643.87	1336.47	20485.9	1336.47	19606.7	1336.47	14055.8	1336.47	20506.9	1336.47	9205.81
1338.4	10201	1338.4	10238.5	1338.4	10034.4	1338.4	21835.6	1338.4	20328.4	1338.4	14880.1	1338.4	21700.2	1338.4	9987.59
1340.33	10600.8	1340.33	10714.9	1340.33	10369.4	1340.33	22701	1340.33	21247.2	1340.33	15595	1340.33	22774.6	1340.33	10359.6
1342.25	10899.4	1342.25	11046.5	1342.25	10813.1	1342.25	23231.3	1342.25	22392.3	1342.25	16129.7	1342.25	23345	1342.25	10902.5
1344.18	11122.8	1344.18	11247.4	1344.18	11229.2	1344.18	23905.4	1344.18	23155.5	1344.18	16414.3	1344.18	23941.9	1344.18	11557.3
1346.11	11430	1346.11	11561.4	1346.11	11481.4	1346.11	24755	1346.11	23505.4	1346.11	16873.3	1346.11	24933.9	1346.11	11776.9
1348.04	11665.7	1348.04	11931	1348.04	11907.1	1348.04	25614.7	1348.04	24353.3	1348.04	17860.8	1348.04	25636.5	1348.04	12122.2
1349.97	11909.8	1349.97	12063.8	1349.97	11930.4	1349.97	25782.4	1349.97	24594.5	1349.97	17881.7	1349.97	26659.8	1349.97	12521.3
1351.9	12389.9	1351.9	12305	1351.9	12119.2	1351.9	25896.2	1351.9	24812.5	1351.9	18065.3	1351.9	27054.7	1351.9	12769.8
1353.83	12338.8	1353.83	12366.4	1353.83	12263.5	1353.83	25937	1353.83	25269	1353.83	18086.1	1353.83	27059.8	1353.83	12734.4
1355.75	12543.2	1355.75	12599.9	1355.75	12548.8	1355.75	26068.6	1355.75	25182.2	1355.75	18085.2	1355.75	27009	1355.75	12800.9
1357.68	12735.4	1357.68	12762	1357.68	12730.9	1357.68	25766.9	1357.68	25091.2	1357.68	17965.9	1357.68	26989.4	1357.68	12856.3
1359.61	12579.2	1359.61	12772.9	1359.61	12702.6	1359.61	25439.3	1359.61	24882.4	1359.61	17705.9	1359.61	27007.7	1359.61	12689.5
1361.54	12351	1361.54	12671.4	1361.54	12598	1361.54	25171.2	1361.54	24305.4	1361.54	17441.2	1361.54	26794.9	1361.54	12369.1
1363.47	12328.4	1363.47	12430.9	1363.47	12503	1363.47	24440	1363.47	23778.6	1363.47	17124.6	1363.47	26145.7	1363.47	12015.5
1365.39	12390.6	1365.39	12231.2	1365.39	12400	1365.39	23523	1365.39	23293	1365.39	16538.5	1365.39	25262.4	1365.39	11587.2
1367.32	12140.5	1367.32	12156.9	1367.32	12166.6	1367.32	22891.5	1367.32	22532.7	1367.32	15705.4	1367.32	24416.8	1367.32	11074.8
1369.25	11532.3	1369.25	11796.7	1369.25	11708.6	1369.25	21828.8	1369.25	21994.8	1369.25	14969.4	1369.25	23455.8	1369.25	10651.4
1371.18	11495.5	1371.18	11449.9	1371.18	11475	1371.18	21372.8	1371.18	20980.2	1371.18	14257	1371.18	22339	1371.18	10151.8
1373.11	10845.9	1373.11	11190.8	1373.11	11312.4	1373.11	20420	1373.11	19880.9	1373.11	13410.2	1373.11	20980.9	1373.11	9586.36
1375.04	10653.2	1375.04	11064.7	1375.04	10976.3	1375.04	19371.5	1375.04	19134.7	1375.04	12923.2	1375.04	20096.2	1375.04	9217.56
1376.97	10235.1	1376.97	10407.8	1376.97	10074	1376.97	18639.5	1376.97	18695.7	1376.97	12241.5	1376.97	19071.5	1376.97	8644.5
1378.89	10047.1	1378.89	10021.2	1378.89	9901.61	1378.89	17954.5	1378.89	18196.3	1378.89	11637.5	1378.89	18263.5	1378.89	8048.3
1380.82	9775.38	1380.82	9834.4	1380.82	9814.76	1380.82	17192.3	1380.82	17443.7	1380.82	11132.9	1380.82	17281.1	1380.82	7500.84
1382.75	9291.08	1382.75	9500.11	1382.75	9545	1382.75	16531.7	1382.75	16585.3	1382.75	10631.8	1382.75	16296.3	1382.75	7095.5
1384.68	8975.95	1384.68	9178.72	1384.68	9198.11	1384.68	15999.8	1384.68	15946	1384.68	10168.6	1384.68	15419.4	1384.68	6739
1386.61	8877.23	1386.61	9007.59	1386.61	8886.58	1386.61	15419.5	1386.61	15473.4	1386.61	9771.64	1386.61	14546.3	1386.61	6338.48
1388.54	8624.38	1388.54	8772.29	1388.54	8713.57	1388.54	14863.6	1388.54	14972	1388.54	9356.68	1388.54	13821.3	1388.54	5984.73
1390.46	8387.65	1390.46	8564.93	1390.46	8620.18	1390.46	14681.8	1390.46	14778	1390.46	8923.65	1390.46	13443.8	1390.46	5709.4
1392.39	8236.05	1392.39	8455.08	1392.39	8387.45	1392.39	14468.7	1392.39	14636.5	1392.39	8559.94	1392.39	12993.6	1392.39	5452.81
1394.32	8009.53	1394.32	8218.82	1394.32	8119.18	1394.32	13804.3	1394.32	14083.6	1394.32	8302.63	1394.32	12379.4	1394.32	5299.31
1396.25	8064.7	1396.25	8001.4	1396.25	8163.98	1396.25	13495.1	1396.25	13843	1396.25	8102.61	1396.25	12179.3	1396.25	5224.45
1398.18	7981.19	1398.18	7958.61	1398.18	8254.57	1398.18	13497.5	1398.18	13667	1398.18	7950.06	1398.18	11662.4	1398.18	4969.12
1400.11	7876.49	1400.11	8004.13	1400.11	7972.7	1400.11	13307.4	1400.11	13420.3	1400.11	7826.57	1400.11	11195.8	1400.11	4800.27
1402.04	7697.13	1402.04	7863.42	1402.04	7853.57	1402.04	12994.9	1402.04	13382.5	1402.04	7764.58	1402.04	10964	1402.04	4706.48
1403.96	7753.53	1403.96	7773.84	1403.96	7872.03	1403.96	12707.4	1403.96	13204.1	1403.96	7503.51	1403.96	10671.1	1403.96	4514.06
1405.89	7715.12	1405.89	7826.43	1405.89	7759.97	1405.89	12430.7	1405.89	12997.3	1405.89	7385.5	1405.89	10418.4	1405.89	4339.51
1407.82	7516.55	1407.82	7843.09	1407.82	7542.32	1407.82	12325.5	1407.82	12991	1407.82	7365.81	1407.82	10262.7	1407.82	4243.06
1409.75	7599.49	1409.75	7731.4	1409.75	7488.08	1409.75	12472.4	1409.75	13016.8	1409.75	6985.19	1409.75	10023.1	1409.75	4148.76
1411.68	7584.79	1411.68	7586.57	1411.68	7661.21	1411.68	12372.5	1411.68	13059.4	1411.68	6893.44	1411.68	9948.37	1411.68	4182.98
1413.61	7504.09	1413.61	7667.98	1413.61	7555.95	1413.61	12030.4	1413.61	12782.7	1413.61	7156.97	1413.61	9822.36	1413.61	3974.5
1415.54	7298.88	1415.54	7569.58	1415.54	7540.76	1415.54	11679.7	1415.54	12365.7	1415.54	6844.26	1415.54	9629.1	1415.54	3782.86
1417.46	7263.69	1417.46	7598.35	1417.46	7486.93	1417.46	11773.2	1417.46	12392.1	1417.46	6728.12	1417.46	9549.86	1417.46	3850.19
1419.39	7266.85	1419.39	7490.1	1419.39	7308.28	1419.39	11834.6	1419.39	12463.8	1419.39	6644.19	1419.39	9372.17	1419.39	3751.69
1421.32	7301.48	1421.32	7417.04	1421.32	7277.77	1421.32	11790.3	1421.32	12411.2	1421.32	6587.73	1421.32	9147.39	1421.32	3648.62
1423.25	7421.35	1423.25	7480.15	1423.25	7331.81	1423.25	11755.4	1423.25	12190.5	1423.25	6723.85	1423.25	8942.39	1423.25	3690.02
1425.18	7449.28	1425.18	7461.46	1425.18	7313.32	1425.18	11690.1	1425.18	11875.8	1425.18	6763.82	1425.18	8829.78	1425.18	3653.35
1427.11	7305.89	1427.11	7493.79	1427.11	7375.41	1427.11	11697.4	1427.11	11932.8	1427.11	6607.3	1427.11	8946.55	1427.11	3633.26
1429.04	7237.01	1429.04	7465.07	1429.04	7406.88	1429.04	11609.5	1429.04	12226.4	1429.04	6434.99	1429.04	8882.95	1429.04	3646.72
1430.96	7299.12	1430.96	7321.57	1430.96	7357.81	1430.96	11395.6	1430.96	12300.7	1430.96	6429.16	1430.96	8606.27	1430.96	3587.44
1432.89	7242.06	1432.89	7433.86	1432.89	7516.65	1432.89	11489.4	1432.89	12260.2	1432.89	6477.43	1432.89	8775.03	1432.89	3579.69
1434.82	7356.51	1434.82	7249.71	1434.82	7340.73	1434.82	11539.3	1434.82	11925.9	1434.82	6208.64	1434.82	8493.36	1434.82	3498.66
1436.75	7156.11	1436.75	7436.71	1436.75	7624.91	1436.75	11698.9	1436.75	12034.7	1436.75	6577.62	1436.75	8510.72	1436.75	3610.8
1438.68	7176.99	1438.68	7574.23	1438.68	7621.81	1438.68	11576	1438.68	12478.4	1438.68	6596.68	1438.68	8656.19	1438.68	3599.39
1440.61	7296.06	1440.61	7297.14	1440.61	7233.23	1440.61	11143.8	1440.61	12052.9	1440.61	6354.14	1440.61	8410.62	1440.61	3324.21
1442.53	7218.33	1442.53	7410.18	1442.53	7253.28	1442.53	11406	1442.53	12190.1	1442.53	6494.73	1442.53	8462.09	1442.53	3393.23
1444.46	7280.43	1444.46	7528.36	1444.46	7435.94	1444.46	11600.7	1444.46	12270.7	1444.46	6548.47	1444.46	8331.43	1444.46	3443.39
1446.39	7345.23	1446.39	7556.69	1446.39	7495.63	1446.39	11652.9	1446.39	12206.1	1446.39	6415.37	1446.39	8203.95	1446.39	3387.84
1448.32	7269.47	1448.32	7367.49	1448.32	7380.94	1448.32	11513.6	1448.32	12181.1	1448.32	6257.55	1448.32	8165.84	1448.32	3383.07
1450.25	7159.7	1450.25	7274.71	1450.25	7301.64	1450.25	11361.7	1450.25	12121.7	1450.25	6161.49	1450.25	8143.52	1450.25	3414
1452.18	7186.55	1452.18	7528.66	1452.18	7368.73	1452.18	11421.5	1452.18	11966.3	1452.18	6157.13	1452.18	8097.1	1452.18	3350.55
1454.11	7315.44	1454.11	7683.42	1454.11	7410.04	1454.11	11539.9	1454.11	11916	1454.11	6271.4	1454.11	8018.98	1454.11	3249.72
1456.03	7337.41	1456.03	7372.92	1456.03	7326.79	1456.03	11523	1456.03	12065.4	1456.03	6409.54	1456.03	7934.99	1456.03	3294.07
1457.96	7226.69	1457.96	7290.86	1457.96	7334.64	1457.96	11683.1	1457.96	12206.6	1457.96	6433.35	1457.96	7974.13	1457.96	3391.66
1459.89	7241.74	1459.89	7489.08	1459.89	7309.71	1459.89	11735.3	1459.89	12337.9	1459.89	6443.49	1459.89	7995.83	1459.89	3271.84
1461.82	7322.84	1461.82	7274.99	1461.82	7358.54	1461.82	11385.4	1461.82	12352.8	1461.82	6364.01	1461.82	7964.96	1461.82	3322.23
1463.75	7265.47	1463.75	7652.15	1463.75	7436.04	1463.75	11353.6	1463.75	12398.3	1463.75	6402.43	1463.75	7754.95	1463.75	3260.84
1465.68	7387.4	1465.68	7400.12	1465.68	7637.02	1465.68	11718.9	1465.68	12509.6	1465.68	6329.75	1465.68	7892.16	1465.68	3332
1467.6	7439.92	1467.6	7286.01	1467.6	7641.45	1467.6	11823.7	1467.6	12439	1467.6	6360.05	1467.6	7954.31	1467.6	3303.97
1469.53	7384.12	1469.53	7507.26	1469.53	7559.67	1469.53	11886.9	1469.53	12327	1469.53	6360.62	1469.53	7995.17	1469.53	3360.43
1471.46	7536.8	1471.46	7697.79	1471.46	7560.05	1471.46	11817.8	1471.46	12299.2	1471.46	6282.21	1471.46	8044.82	1471.46	3378.56
1473.39	7501.01	1473.39	7807.44	1473.39	7541.38	1473.39	11779.8	1473.39	12362.4	1473.39	6326.93	1473.39	8122.24	1473.39	3317.33
1475.32	7343.91	1475.32	7788.59	1475.32	7407.14	1475.32	11761.9	1475.32	12350.5	1475.32	6405.65	1475.32	8088.63	1475.32	3258.99
1477.25	7569.94	1477.25	7602.2	1477.25	7345.16	1477.25	11650.7	1477.25	12342.6	1477.25	6326.27	1477.25	7880.81	1477.25	3241.8
1479.17	7571.91	1479.17	7648.23	1479.17	7507.45	1479.17	11908.6	1479.17	12685.5	1479.17	6380.17	1479.17	7883.26	1479.17	3335.43
1481.1	7485.98	1481.1	7712.37	1481.1	7610.39	1481.1	12063	1481.1	12752.1	1481.1	6517.23	1481.1	8103.57	1481.1	3400.05
1483.03	7667.07	1483.03	7849.47	1483.03	7672.18	1483.03	11966.6	1483.03	12621.8	1483.03	6633.12	1483.03	8198.76	1483.03	3439.92
1484.96	7787.08	1484.96	8062.35	1484.96	7852.07	1484.96	12047	1484.96	12837.9	1484.96	6689.06	1484.96	8265.62	1484.96	3486.1
1486.89	7636.69	1486.89	7823.3	1486.89	7950.96	1486.89	12146	1486.89	12924.6	1486.89	6579.74	1486.89	8379.68	1486.89	3478.25
1488.82	7550.77	1488.82	7569.37	1488.82	7995.18	1488.82	12261.2	1488.82	12912.3	1488.82	6555.49	1488.82	8256.23	1488.82	3610.01
1490.75	7611.6	1490.75	7621.13	1490.75	7799.02	1490.75	12207.2	1490.75	13059.6	1490.75	6513.48	1490.75	8354.92	1490.75	3631.05
1492.67	7688.79	1492.67	7929.12	1492.67	7619.97	1492.67	11948	1492.67	13123.2	1492.67	6626.74	1492.67	8148.38	1492.67	3468.49
1494.6	7608.16	1494.6	7953.41	1494.6	7762.9	1494.6	12088.9	1494.6	13245.7	1494.6	6759.16	1494.6	8217.7	1494.6	3453.47
1496.53	7497.27	1496.53	7718.04	1496.53	7800.67	1496.53	12228.5	1496.53	13196.2	1496.53	6688.99	1496.53	8336.02	1496.53	3551.64
1498.46	7640.52	1498.46	7794.53	1498.46	7813.32	1498.46	12215.2	1498.46	13066.3	1498.46	6623.08	1498.46	8299.38	1498.46	3525.41
1500.39	7742.17	1500.39	7968.49	1500.39	8057.37	1500.39	12428.6	1500.39	13230.5	1500.39	6721.82	1500.39	8392.03	1500.39	3418.35
1502.32	7514.38	1502.32	7710.73	1502.32	8067.06	1502.32	12543.4	1502.32	13411.8	1502.32	6702.62	1502.32	8427.22	1502.32	3439.34
1504.24	7820.4	1504.24	7959.09	1504.24	8032.73	1504.24	12442	1504.24	13313.5	1504.24	6673.52	1504.24	8461.59	1504.24	3591.7
1506.17	7728.94	1506.17	7960.71	1506.17	7767.85	1506.17	12516.3	1506.17	13172.7	1506.17	6895.69	1506.17	8506.78	1506.17	3614.72
1508.1	7848.65	1508.1	8063.27	1508.1	7847.73	1508.1	12395.3	1508.1	13291.3	1508.1	6993.79	1508.1	8336.2	1508.1	3453.87
1510.03	7884.11	1510.03	8077.65	1510.03	7934.33	1510.03	12470.2	1510.03	13399.7	1510.03	6850.23	1510.03	8549.28	1510.03	3571.72
1511.96	7837.02	1511.96	8032.47	1511.96	7974.6	1511.96	12727.3	1511.96	13604.8	1511.96	6892.16	1511.96	8769.62	1511.96	3796.8
1513.89	7905.27	1513.89	8097.97	1513.89	8088.89	1513.89	12838.3	1513.89	13678.3	1513.89	7068.15	1513.89	8664.46	1513.89	3767.28
1515.82	7987.89	1515.82	8181	1515.82	8088.54	1515.82	12855.2	1515.82	13624.2	1515.82	7125.99	1515.82	8674.99	1515.82	3695.84
1517.74	8111.96	1517.74	8259.75	1517.74	8048.94	1517.74	12913.7	1517.74	13903.3	1517.74	7175.37	1517.74	8817.61	1517.74	3800.02
1519.67	8194.26	1519.67	8358.94	1519.67	8234.74	1519.67	13051.8	1519.67	13920.7	1519.67	7173.86	1519.67	8856.21	1519.67	3860.97
1521.6	8106.65	1521.6	8352.01	1521.6	8302.36	1521.6	13059.3	1521.6	13771.7	1521.6	7346.03	1521.6	8979.48	1521.6	3907.86
1523.53	8124.25	1523.53	8288.6	1523.53	8223.14	1523.53	13014.2	1523.53	13861	1523.53	7499.51	1523.53	9106.87	1523.53	3948.61
1525.46	8232.23	1525.46	8312.92	1525.46	8366.15	1525.46	13164.1	1525.46	14011.8	1525.46	7425.55	1525.46	9060.93	1525.46	3887.73
1527.39	8012.54	1527.39	8304.13	1527.39	8399.05	1527.39	13265.8	1527.39	14156	1527.39	7517.73	1527.39	9201.75	1527.39	3888.96
1529.32	8173.45	1529.32	8300.67	1529.32	8171.01	1529.32	13157.7	1529.32	14242.6	1529.32	7362.13	1529.32	9331.55	1529.32	3915.09
1531.24	8132.7	1531.24	8422.24	1531.24	8444.68	1531.24	13381.6	1531.24	14045.7	1531.24	7682.39	1531.24	9600.4	1531.24	4206.6
1533.17	8263.5	1533.17	8511.86	1533.17	8595.65	1533.17	13642.4	1533.17	14213.2	1533.17	7853.35	1533.17	9763.36	1533.17	4220.37
1535.1	8418.27	1535.1	8559.42	1535.1	8545.67	1535.1	13593.9	1535.1	14386.8	1535.1	7823.3	1535.1	9765.55	1535.1	4293.68
1537.03	8468.99	1537.03	8729.74	1537.03	8562.02	1537.03	13837.6	1537.03	14491.5	1537.03	7964.94	1537.03	10055.7	1537.03	4478.1
1538.96	8474.25	1538.96	8725.02	1538.96	8759.19	1538.96	14071.8	1538.96	14471.5	1538.96	8313.28	1538.96	10413.3	1538.96	4587.08
1540.89	8618.24	1540.89	8759.98	1540.89	8914.92	1540.89	14225.1	1540.89	14563.8	1540.89	8420.28	1540.89	10541.8	1540.89	4584.2
1542.81	8708.41	1542.81	8911.4	1542.81	8925.86	1542.81	14243.1	1542.81	14699.6	1542.81	8427	1542.81	10613.2	1542.81	4609.27
1544.74	8746.87	1544.74	9036.78	1544.74	8954.03	1544.74	14273.5	1544.74	14832.1	1544.74	8651.77	1544.74	10884.8	1544.74	4807.47
1546.67	9004.41	1546.67	9179.74	1546.67	9137.15	1546.67	14579.3	1546.67	15093.7	1546.67	8949.45	1546.67	11316.2	1546.67	5163.1
1548.6	9282.64	1548.6	9355.95	1548.6	9376.23	1548.6	14875.9	1548.6	15295.3	1548.6	9222.11	1548.6	11764.4	1548.6	5481.19
1550.53	9393.54	1550.53	9464.43	1550.53	9501.25	1550.53	15032.1	1550.53	15438.7	1550.53	9615.67	1550.53	12199.5	1550.53	5646.25
1552.46	9575.04	1552.46	9587.39	1552.46	9685.06	1552.46	15552.8	1552.46	15905	1552.46	10121.2	1552.46	12597.3	1552.46	5916.74
1554.38	9702.95	1554.38	9950.4	1554.38	10204.3	1554.38	16238.9	1554.38	16345	1554.38	10683.9	1554.38	13014.9	1554.38	6559.04
1556.31	10290.3	1556.31	10562	1556.31	10389.1	1556.31	16789.4	1556.31	16733.7	1556.31	11237.4	1556.31	13825.5	1556.31	7005.1
1558.24	10534.5	1558.24	10675.8	1558.24	10651.9	1558.24	17411.3	1558.24	16981	1558.24	11684	1558.24	14430.6	1558.24	7284.94
1560.17	11094.5	1560.17	11206	1560.17	11099.6	1560.17	17841.7	1560.17	17503.1	1560.17	12469.7	1560.17	14938.5	1560.17	7758.68
1562.1	11423.7	1562.1	11440.5	1562.1	11745.5	1562.1	18544	1562.1	18278.4	1562.1	13278.2	1562.1	16287.6	1562.1	8411.74
1564.03	11964.9	1564.03	12248	1564.03	12177.1	1564.03	19682.4	1564.03	19186.2	1564.03	14769.8	1564.03	17531.3	1564.03	9410.3
1565.96	12891.5	1565.96	13160.1	1565.96	12993.4	1565.96	21038.2	1565.96	20194.8	1565.96	16035.4	1565.96	19098	1565.96	10375.3
1567.88	14239	1567.88	14204.9	1567.88	14115.9	1567.88	22803.3	1567.88	21316.7	1567.88	18034.9	1567.88	21102.1	1567.88	11782.7
1569.81	15413.2	1569.81	15563.7	1569.81	15450.8	1569.81	24693.8	1569.81	22684.5	1569.81	20348	1569.81	23275.9	1569.81	13469
1571.74	16854.9	1571.74	17208	1571.74	17047.4	1571.74	26602.3	1571.74	24432.4	1571.74	22803.6	1571.74	25683.5	1571.74	15335
1573.67	19156.8	1573.67	19213.8	1573.67	19157.8	1573.67	28815.7	1573.67	26547.6	1573.67	25907.1	1573.67	28633.8	1573.67	17556.2
1575.6	21831.6	1575.6	21684.5	1575.6	21836.4	1575.6	31390.7	1575.6	28827.9	1575.6	29423	1575.6	31989.4	1575.6	20064.2
1577.53	24302.5	1577.53	24292.9	1577.53	24553.6	1577.53	33902.8	1577.53	31023.6	1577.53	32524.3	1577.53	35114.8	1577.53	22566.8
1579.45	26539.9	1579.45	26405.2	1579.45	26699.5	1579.45	35763	1579.45	32847.3	1579.45	34940.3	1579.45	37499.1	1579.45	24696.4
1581.38	27597	1581.38	27632.3	1581.38	27980.6	1581.38	36535.8	1581.38	33783.4	1581.38	36289.3	1581.38	38897.9	1581.38	25705.8
1583.31	26855	1583.31	27496.3	1583.31	27393.4	1583.31	36555.1	1583.31	33508.8	1583.31	35888.2	1583.31	38914.8	1583.31	25334.5
1585.24	25346.4	1585.24	25486.8	1585.24	25853.7	1585.24	35915.6	1585.24	32443.8	1585.24	34012.3	1585.24	37167.6	1585.24	24005
1587.17	23499.2	1587.17	23414.9	1587.17	23291.8	1587.17	33777	1587.17	30618.2	1587.17	31469.2	1587.17	35374.9	1587.17	22590.5
1589.1	20559.7	1589.1	20410.5	1589.1	20342.2	1589.1	31463	1589.1	28821.4	1589.1	27915	1589.1	32330.8	1589.1	20363.1
1591.03	18173.4	1591.03	18385.2	1591.03	18070.6	1591.03	29087	1591.03	26498.7	1591.03	25000.6	1591.03	29243.2	1591.03	18137.4
1592.95	16023.5	1592.95	16358.4	1592.95	16161.9	1592.95	26541.1	1592.95	24243.6	1592.95	21754.5	1592.95	26634.9	1592.95	15816.6
1594.88	14371.9	1594.88	14484.8	1594.88	14439.5	1594.88	24487.2	1594.88	22702.8	1594.88	19541.8	1594.88	24376.7	1594.88	13952.3
1596.81	13043.5	1596.81	13022.2	1596.81	13114	1596.81	22685.3	1596.81	21120.5	1596.81	17784.8	1596.81	22394.3	1596.81	12333.7
1598.74	11726.7	1598.74	11855.1	1598.74	11932.5	1598.74	21035.3	1598.74	19829.1	1598.74	15973.6	1598.74	20718	1598.74	10912.4
1600.67	10643.3	1600.67	11061.1	1600.67	10951.1	1600.67	19861.9	1600.67	18960	1600.67	14446.4	1600.67	19270.3	1600.67	9899.15
1602.6	10094.5	1602.6	10564.3	1602.6	10304.3	1602.6	18978	1602.6	18061.4	1602.6	13386.1	1602.6	17933.9	1602.6	9184.2
1604.53	9802.02	1604.53	9971.14	1604.53	9740.8	1604.53	17855.6	1604.53	17040	1604.53	12447.4	1604.53	16756.2	1604.53	8493.91
1606.45	9299.2	1606.45	9288.25	1606.45	9210.59	1606.45	16731.2	1606.45	16095.1	1606.45	11504.1	1606.45	15944.5	1606.45	7921.84
1608.38	8709.91	1608.38	8854.24	1608.38	8960.92	1608.38	16135.6	1608.38	15399.9	1608.38	11000.9	1608.38	15556.8	1608.38	7605.36
1610.31	8427.36	1610.31	8378.74	1610.31	8589.65	1610.31	15510.5	1610.31	15263.7	1610.31	10928.3	1610.31	15154.1	1610.31	7206.8
1612.24	8270.43	1612.24	8060.1	1612.24	8188.5	1612.24	14936.4	1612.24	14658.8	1612.24	10241.5	1612.24	14251.8	1612.24	6905.87
1614.17	7905.28	1614.17	7884.36	1614.17	7930.26	1614.17	14763.1	1614.17	14426.8	1614.17	9841.9	1614.17	14093.4	1614.17	6605.49
1616.1	7542.77	1616.1	7609.71	1616.1	7484.41	1616.1	14249.9	1616.1	13954.9	1616.1	9539.26	1616.1	13849.6	1616.1	6415.19
1618.03	7615.27	1618.03	7624.56	1618.03	7612.14	1618.03	13749.7	1618.03	13964	1618.03	9620.49	1618.03	13235.8	1618.03	6376.67
1619.95	7237.93	1619.95	7513.59	1619.95	7419.54	1619.95	13644.1	1619.95	13356.5	1619.95	9482.38	1619.95	13165.5	1619.95	6053.38
1621.88	7187.3	1621.88	7271.53	1621.88	7342.52	1621.88	13441.1	1621.88	13061.6	1621.88	9116.49	1621.88	12785.2	1621.88	5975.81
1623.81	7077.75	1623.81	6933.75	1623.81	7163.83	1623.81	13019.1	1623.81	12849.3	1623.81	8938.71	1623.81	12525.5	1623.81	5773.67
1625.74	6787.65	1625.74	6773.62	1625.74	6802.71	1625.74	12575.2	1625.74	12296.3	1625.74	8499.5	1625.74	12111.6	1625.74	5483.89
1627.67	6328.38	1627.67	6529.91	1627.67	6364.65	1627.67	12091.5	1627.67	11590.9	1627.67	7893.66	1627.67	11394.5	1627.67	5226.28
1629.6	5867.59	1629.6	6087.95	1629.6	6038.32	1629.6	11320.7	1629.6	10962.7	1629.6	7384.28	1629.6	10503.6	1629.6	4841.63
1631.52	5533.07	1631.52	5623.55	1631.52	5809.51	1631.52	10399	1631.52	10376	1631.52	6835.13	1631.52	9573.77	1631.52	4354.41
1633.45	5240.48	1633.45	5208.64	1633.45	5488.18	1633.45	9735.23	1633.45	9731.42	1633.45	6173.67	1633.45	8774.52	1633.45	3988.99
1635.38	4942.52	1635.38	4878.62	1635.38	5068.85	1635.38	9263.82	1635.38	9002.34	1635.38	5657.41	1635.38	8189.76	1635.38	3675.6
1637.31	4720.33	1637.31	4699.14	1637.31	4722.5	1637.31	8623.72	1637.31	8311.7	1637.31	5360.67	1637.31	7583.85	1637.31	3294.79
1639.24	4505.51	1639.24	4549.44	1639.24	4525.67	1639.24	8012.73	1639.24	7903.34	1639.24	5082.27	1639.24	6835.48	1639.24	3136.87
1641.17	4261.7	1641.17	4450.64	1641.17	4555.69	1641.17	7688.01	1641.17	7682.16	1641.17	4962.06	1641.17	6499.14	1641.17	3045.01
1643.1	4216.32	1643.1	4399.18	1643.1	4307.5	1643.1	7460.64	1643.1	7388.95	1643.1	4633.11	1643.1	6366.78	1643.1	2795.75
1645.02	3917.76	1645.02	4119.94	1645.02	4133.9	1645.02	7050.2	1645.02	6810.44	1645.02	4249.38	1645.02	5954.87	1645.02	2498.2
1646.95	3712.06	1646.95	3972.98	1646.95	3897.52	1646.95	6490.66	1646.95	6462.49	1646.95	3980.9	1646.95	5427.39	1646.95	2477.41
1648.88	3450.62	1648.88	3897.55	1648.88	3916.72	1648.88	6137.13	1648.88	6455.81	1648.88	4011.87	1648.88	5325.38	1648.88	2355.11
1650.81	3415.21	1650.81	3659.5	1650.81	3559.45	1650.81	5898.83	1650.81	5971.36	1650.81	3928.75	1650.81	5146.4	1650.81	2166.78
1652.74	3328.7	1652.74	3440.66	1652.74	3578.03	1652.74	5935.32	1652.74	5624.81	1652.74	3950.89	1652.74	4918.3	1652.74	2088.1
1654.66	3320.84	1654.66	3453.43	1654.66	3468.07	1654.66	5657.19	1654.66	5296.91	1654.66	3669.64	1654.66	4535.34	1654.66	2017.97
1656.59	3125.99	1656.59	3228.55	1656.59	3286.38	1656.59	5407.25	1656.59	5208.19	1656.59	3349.71	1656.59	4309.41	1656.59	1948.74
1658.52	2918.43	1658.52	2975.1	1658.52	3181.04	1658.52	5161.18	1658.52	5219.07	1658.52	3258.62	1658.52	4247.41	1658.52	1866.5
1660.45	2858.17	1660.45	2942.07	1660.45	3132.4	1660.45	4786.19	1660.45	5038.43	1660.45	3260.6	1660.45	4093.73	1660.45	1761.08
1662.38	2822.59	1662.38	2945.85	1662.38	3099.84	1662.38	4557.05	1662.38	4764.59	1662.38	3139.07	1662.38	3847.71	1662.38	1660.17
1664.31	2819.45	1664.31	2930.24	1664.31	3003.96	1664.31	4533.47	1664.31	4552.35	1664.31	2933.08	1664.31	3699.07	1664.31	1610.63
1666.24	2788.71	1666.24	2880.01	1666.24	2865.51	1666.24	4419.68	1666.24	4318.7	1666.24	2888.21	1666.24	3646.3	1666.24	1650.41
1668.16	2479.39	1668.16	2626.55	1668.16	2798.89	1668.16	4210.25	1668.16	4115.96	1668.16	2924.95	1668.16	3493.66	1668.16	1649.43
1670.09	2232.42	1670.09	2453.64	1670.09	2674.11	1670.09	4057.03	1670.09	4078.97	1670.09	2625.08	1670.09	3224.69	1670.09	1419.14
1672.02	2253.28	1672.02	2212.11	1672.02	2635.7	1672.02	4020.55	1672.02	3881.31	1672.02	2639.26	1672.02	3181.28	1672.02	1451.11
1673.95	2205.53	1673.95	2295.27	1673.95	2412.26	1673.95	3862.06	1673.95	3721.74	1673.95	2616.44	1673.95	2992.42	1673.95	1343.85
1675.88	2220.33	1675.88	2508.96	1675.88	2375.7	1675.88	3569.01	1675.88	3600.2	1675.88	2274.34	1675.88	2905.5	1675.88	1309.65
1677.81	2163.11	1677.81	2280.82	1677.81	2354.22	1677.81	3535.66	1677.81	3562.83	1677.81	2426.74	1677.81	2938.9	1677.81	1334.43
1679.73	1977.26	1679.73	2182	1679.73	2124	1679.73	3286.09	1679.73	3208.96	1679.73	2225.13	1679.73	2608.4	1679.73	1114.02
1681.66	1843.83	1681.66	2193.55	1681.66	1959.78	1681.66	3230.54	1681.66	3044.26	1681.66	2162.03	1681.66	2621.4	1681.66	1098.34
1683.59	1943.76	1683.59	2192.51	1683.59	2015.21	1683.59	3221.77	1683.59	3132.13	1683.59	2148.38	1683.59	2589.79	1683.59	1136.39
1685.52	1917.03	1685.52	2098.78	1685.52	1967.53	1685.52	3066.83	1685.52	3087.88	1685.52	2120.7	1685.52	2466.67	1685.52	1128.16
1687.45	1827.51	1687.45	1956.22	1687.45	1943.96	1687.45	2960.99	1687.45	2879.14	1687.45	2019.66	1687.45	2341.09	1687.45	1107.17
1689.38	1680.7	1689.38	1815.19	1689.38	2016.23	1689.38	2875.44	1689.38	2747.78	1689.38	2004.14	1689.38	2245.34	1689.38	1105.37
1691.31	1502.78	1691.31	1704.72	1691.31	1996.39	1691.31	2743.2	1691.31	2730.15	1691.31	2082.85	1691.31	2196.87	1691.31	1100.27
1693.23	1478.42	1693.23	1615.45	1693.23	1869.13	1693.23	2721.1	1693.23	2635.24	1693.23	2045.5	1693.23	2183.95	1693.23	1078.72
1695.16	1558.2	1695.16	1526.91	1695.16	1798.52	1695.16	2778.57	1695.16	2405.03	1695.16	1890.05	1695.16	2125.91	1695.16	1037.4
1697.09	1513.59	1697.09	1507.63	1697.09	1747.06	1697.09	2630.14	1697.09	2238.89	1697.09	1791.26	1697.09	1994.14	1697.09	942.059
1699.02	1365.78	1699.02	1527.26	1699.02	1656.27	1699.02	2325.15	1699.02	2229.07	1699.02	1725.44	1699.02	1902.06	1699.02	857.555
1700.95	1296.64	1700.95	1422.06	1700.95	1682.81	1700.95	2135.9	1700.95	2128.23	1700.95	1591.76	1700.95	1864.26	1700.95	884.933
1702.88	1467.69	1702.88	1513.99	1702.88	1575.88	1702.88	1983.82	1702.88	1874.6	1702.88	1400.91	1702.88	1694.43	1702.88	735.891
1704.81	1143.61	1704.81	1379.04	1704.81	1435.91	1704.81	2175.56	1704.81	1775.54	1704.81	1471.73	1704.81	1583.32	1704.81	610.34
1706.73	1163.68	1706.73	1284.14	1706.73	1650.79	1706.73	2136.92	1706.73	1855.08	1706.73	1594.98	1706.73	1600.35	1706.73	766.98
1708.66	1085.09	1708.66	1298.53	1708.66	1406.04	1708.66	2053.75	1708.66	1681.96	1708.66	1269.06	1708.66	1576.06	1708.66	695.872
1710.59	1058.9	1710.59	1172.73	1710.59	1389.14	1710.59	1915.64	1710.59	1697.23	1710.59	1362.97	1710.59	1444.32	1710.59	661.317
1712.52	1008.48	1712.52	1133.91	1712.52	1188.69	1712.52	1793.43	1712.52	1669.07	1712.52	1183.83	1712.52	1316.06	1712.52	578.053
1714.45	1034.44	1714.45	1190.09	1714.45	1123.43	1714.45	1611.17	1714.45	1485.93	1714.45	1253.52	1714.45	1288.52	1714.45	569.285
1716.38	1124.77	1716.38	1186.87	1716.38	1271.42	1716.38	1779.24	1716.38	1513.99	1716.38	1345	1716.38	1393.24	1716.38	684.872
1718.31	1082.92	1718.31	1092.75	1718.31	1341.93	1718.31	1868.69	1718.31	1524.48	1718.31	1342.29	1718.31	1366.46	1718.31	739.654
1720.23	933.664	1720.23	1091.77	1720.23	1280.26	1720.23	1663.27	1720.23	1391.08	1720.23	1259.84	1720.23	1181.25	1720.23	661.788
1722.16	822.582	1722.16	1127.26	1722.16	1193.46	1722.16	1539.52	1722.16	1298.02	1722.16	1174.63	1722.16	1087.9	1722.16	600.507
1724.09	808.597	1724.09	1045.36	1724.09	1103.07	1724.09	1630.78	1724.09	1291.64	1724.09	1225.18	1724.09	1146.9	1724.09	637.014
1726.02	888.496	1726.02	1034.24	1726.02	1054.33	1726.02	1691	1726.02	1325.16	1726.02	1267.46	1726.02	1180.27	1726.02	651.131
1727.95	856.003	1727.95	999.475	1727.95	1002.87	1727.95	1553.63	1727.95	1306.22	1727.95	1226.04	1727.95	1154.92	1727.95	601.599
1729.88	773.698	1729.88	913.447	1729.88	941.798	1729.88	1373.76	1729.88	1227.27	1729.88	1180.93	1729.88	1174.29	1729.88	591.373
1731.8	813.894	1731.8	993.6	1731.8	909.354	1731.8	1306.33	1731.8	1149.81	1731.8	1056.28	1731.8	1099.97	1731.8	529.704
1733.73	783.53	1733.73	999.497	1733.73	849.144	1733.73	1272.53	1733.73	1054.48	1733.73	906.23	1733.73	899.081	1733.73	408.06
1735.66	820.812	1735.66	954.178	1735.66	957.995	1735.66	1276.11	1735.66	1072.99	1735.66	980.707	1735.66	990.322	1735.66	598.014
1737.59	573.265	1737.59	726.001	1737.59	1074.1	1737.59	1255.42	1737.59	1097.67	1737.59	1110.67	1737.59	1020.64	1737.59	621.79
1739.52	684.985	1739.52	729.589	1739.52	841.505	1739.52	1233.36	1739.52	808.876	1739.52	891.794	1739.52	877.082	1739.52	419.899
1741.45	582.066	1741.45	786.61	1741.45	960.587	1741.45	1182.29	1741.45	912.641	1741.45	973.438	1741.45	1031.46	1741.45	483.31
1743.38	682.285	1743.38	926.569	1743.38	798.746	1743.38	1086.92	1743.38	891.164	1743.38	972.042	1743.38	867.809	1743.38	492.58
1745.3	689.18	1745.3	950.626	1745.3	701.181	1745.3	1019.97	1745.3	744.054	1745.3	897.006	1745.3	825.925	1745.3	416.717
1747.23	679.347	1747.23	797.158	1747.23	791.116	1747.23	1015.19	1747.23	778.864	1747.23	907.029	1747.23	829.036	1747.23	509.507
1749.16	726.006	1749.16	765.661	1749.16	894.474	1749.16	1034.51	1749.16	899.67	1749.16	915.014	1749.16	847.424	1749.16	577.778
1751.09	703.523	1751.09	864.3	1751.09	905.129	1751.09	1037.64	1751.09	868.206	1751.09	909.989	1751.09	936.918	1751.09	504.574
1753.02	677.674	1753.02	829.473	1753.02	865.354	1753.02	1088.36	1753.02	834.802	1753.02	971.163	1753.02	950.497	1753.02	536.282
1754.95	702.627	1754.95	721.266	1754.95	851.163	1754.95	1145.01	1754.95	904.341	1754.95	938.532	1754.95	907.734	1754.95	599.437
1756.87	583.583	1756.87	657.946	1756.87	763.026	1756.87	971.725	1756.87	703.852	1756.87	813.033	1756.87	851.427	1756.87	459.367
1758.8	510.04	1758.8	707.112	1758.8	661.829	1758.8	912.085	1758.8	580.127	1758.8	755.322	1758.8	766.161	1758.8	374.558
1760.73	453.106	1760.73	750.42	1760.73	793.753	1760.73	997.106	1760.73	695.322	1760.73	787.717	1760.73	839.999	1760.73	464.156
1762.66	409.284	1762.66	624.164	1762.66	773.05	1762.66	906.299	1762.66	682.52	1762.66	875.923	1762.66	789.462	1762.66	485.905
1764.59	415.536	1764.59	576.841	1764.59	602.907	1764.59	791.715	1764.59	548.254	1764.59	786.482	1764.59	647.168	1764.59	404.459
1766.52	410.787	1766.52	595.941	1766.52	647.883	1766.52	822.74	1766.52	484.486	1766.52	614.687	1766.52	689.199	1766.52	373.867
1768.44	447.439	1768.44	463.621	1768.44	732.971	1768.44	809.059	1768.44	520.609	1768.44	671.019	1768.44	682.474	1768.44	406.171
1770.37	539.635	1770.37	535.987	1770.37	750.306	1770.37	800.065	1770.37	649.653	1770.37	775.232	1770.37	623.657	1770.37	462.335
1772.3	530.816	1772.3	687.688	1772.3	707.839	1772.3	857.633	1772.3	576.654	1772.3	868.429	1772.3	677.079	1772.3	482.556
1774.23	449.083	1774.23	608.217	1774.23	651.878	1774.23	884.546	1774.23	574.692	1774.23	723.687	1774.23	660.88	1774.23	447.307
1776.16	474.748	1776.16	525.98	1776.16	580.419	1776.16	742.725	1776.16	491.215	1776.16	593.982	1776.16	578.703	1776.16	340.331
1778.09	457.126	1778.09	449.013	1778.09	488.346	1778.09	641.396	1778.09	422.49	1778.09	593.563	1778.09	510.024	1778.09	255.95
1780.02	306.946	1780.02	378.643	1780.02	485.956	1780.02	683.741	1780.02	399.661	1780.02	599.439	1780.02	499.347	1780.02	293.023
1781.94	242.868	1781.94	354.245	1781.94	559.75	1781.94	731.787	1781.94	338.092	1781.94	574.86	1781.94	566.542	1781.94	340.437
1783.87	257.537	1783.87	259.964	1783.87	554.161	1783.87	763.133	1783.87	423.128	1783.87	566.806	1783.87	648.927	1783.87	300.321
1785.8	173.013	1785.8	411.5	1785.8	608.667	1785.8	697.642	1785.8	439.037	1785.8	614.147	1785.8	647.698	1785.8	352.109
1787.73	258.577	1787.73	370.125	1787.73	507.424	1787.73	487.656	1787.73	346.46	1787.73	434.255	1787.73	462.249	1787.73	233.037
1789.66	148.021	1789.66	237.003	1789.66	539.504	1789.66	571.591	1789.66	498.817	1789.66	715.064	1789.66	552.38	1789.66	346.997
1791.59	298.863	1791.59	492.291	1791.59	453.258	1791.59	680.179	1791.59	452.849	1791.59	687.429	1791.59	492.508	1791.59	335.017
1793.52	294.137	1793.52	504.247	1793.52	522.828	1793.52	685.248	1793.52	324.24	1793.52	653.558	1793.52	542.727	1793.52	326.125
1795.44	309.878	1795.44	430.565	1795.44	541.312	1795.44	661.587	1795.44	276.235	1795.44	612.195	1795.44	480.876	1795.44	315.789
1797.37	375.836	1797.37	520.95	1797.37	547.057	1797.37	553.33	1797.37	358.82	1797.37	612.586	1797.37	475.007	1797.37	322.954
1799.3	333.815	1799.3	496.835	1799.3	530.492	1799.3	455.773	1799.3	315.312	1799.3	639.409	1799.3	508.139	1799.3	271.118
1801.23	295.038	1801.23	408.565	1801.23	555.582	1801.23	511.909	1801.23	313.393	1801.23	617.193	1801.23	515.911	1801.23	279.827
1803.16	239.253	1803.16	379.106	1803.16	560.544	1803.16	577.655	1803.16	357.76	1803.16	528.144	1803.16	494.905	1803.16	355.795
1805.09	172.027	1805.09	364.383	1805.09	463.04	1805.09	531.266	1805.09	287.377	1805.09	449.963	1805.09	457.312	1805.09	329.809
1807.01	252.407	1807.01	399.089	1807.01	415.362	1807.01	495.651	1807.01	258.129	1807.01	473.345	1807.01	439.957	1807.01	262.894
1808.94	354.68	1808.94	437.784	1808.94	465.78	1808.94	517.316	1808.94	320.374	1808.94	555.562	1808.94	436.309	1808.94	294.401
1810.87	330.088	1810.87	382.46	1810.87	436.837	1810.87	509	1810.87	319.779	1810.87	569.069	1810.87	448.585	1810.87	290.91
1812.8	307.728	1812.8	353.833	1812.8	347.717	1812.8	481.789	1812.8	253.2	1812.8	511.794	1812.8	449.183	1812.8	173.929
1814.73	260.498	1814.73	412.118	1814.73	433.496	1814.73	508.392	1814.73	236.68	1814.73	527.783	1814.73	396.941	1814.73	212.84
1816.66	148.571	1816.66	304.954	1816.66	550.493	1816.66	530.488	1816.66	297.775	1816.66	586.109	1816.66	472.709	1816.66	329.74
1818.59	217.439	1818.59	422.782	1818.59	471.351	1818.59	357.691	1818.59	168.853	1818.59	420.315	1818.59	428.476	1818.59	251.939
1820.51	243.336	1820.51	403.594	1820.51	376.362	1820.51	290.193	1820.51	241.021	1820.51	511.895	1820.51	174.209	1820.51	158.406
1822.44	103.297	1822.44	234.213	1822.44	222.157	1822.44	318.552	1822.44	129.06	1822.44	286.929	1822.44	342.254	1822.44	127.053
1824.37	191.969	1824.37	370.589	1824.37	323.38	1824.37	440.119	1824.37	122.745	1824.37	404.332	1824.37	316.456	1824.37	194.704
1826.3	293.365	1826.3	425.463	1826.3	305.664	1826.3	371.888	1826.3	179.413	1826.3	350.681	1826.3	205.819	1826.3	223.966
1828.23	156.473	1828.23	294.394	1828.23	437.543	1828.23	327.554	1828.23	203.982	1828.23	421.754	1828.23	251.599	1828.23	237.338
1830.16	196.549	1830.16	336.256	1830.16	356.208	1830.16	338.946	1830.16	114.625	1830.16	435.381	1830.16	344.817	1830.16	238.739
1832.08	145.831	1832.08	210.927	1832.08	355.911	1832.08	451.838	1832.08	196.347	1832.08	398.163	1832.08	397.353	1832.08	298.422
1834.01	163.618	1834.01	175.106	1834.01	454.586	1834.01	551.16	1834.01	382.823	1834.01	418.205	1834.01	397.364	1834.01	310.137
1835.94	214.225	1835.94	299.781	1835.94	444.733	1835.94	521.97	1835.94	380.306	1835.94	474.257	1835.94	398.825	1835.94	312.417
1837.87	148.493	1837.87	317.864	1837.87	318.208	1837.87	356.325	1837.87	195.369	1837.87	409.138	1837.87	382.178	1837.87	279.781
1839.8	173.641	1839.8	307.889	1839.8	203.445	1839.8	196.697	1839.8	90.324	1839.8	267.029	1839.8	294.312	1839.8	117.64
1841.73	174.973	1841.73	312.575	1841.73	233.502	1841.73	269.704	1841.73	141.348	1841.73	325.593	1841.73	256.24	1841.73	126.804
1843.65	123.061	1843.65	336.847	1843.65	320.84	1843.65	333.048	1843.65	114.84	1843.65	298.998	1843.65	290.056	1843.65	224.498
1845.58	161.832	1845.58	356.804	1845.58	414.866	1845.58	436.801	1845.58	190.202	1845.58	344.057	1845.58	353.978	1845.58	300.959
1847.51	44.5209	1847.51	150.327	1847.51	468.329	1847.51	449.888	1847.51	244.304	1847.51	529.073	1847.51	367.614	1847.51	321.534
1849.44	0	1849.44	107.703	1849.44	445.95	1849.44	525.363	1849.44	248.233	1849.44	555.013	1849.44	361.711	1849.44	320.932
1851.37	199.481	1851.37	408.984	1851.37	432.266	1851.37	709.046	1851.37	337.666	1851.37	501.01	1851.37	417.95	1851.37	315.021
1853.3	245.873	1853.3	478.986	1853.3	455.594	1853.3	552.832	1853.3	311.073	1853.3	493.05	1853.3	417.733	1853.3	248.089
1855.23	274.873	1855.23	404.193	1855.23	433.25	1855.23	417.309	1855.23	211.719	1855.23	436.106	1855.23	314.218	1855.23	183.682
1857.15	213.01	1857.15	340.376	1857.15	359.159	1857.15	417.798	1857.15	89.2368	1857.15	368.229	1857.15	245.967	1857.15	97.7103
1859.08	145.955	1859.08	266.234	1859.08	349.033	1859.08	322.12	1859.08	175.888	1859.08	340.384	1859.08	232.738	1859.08	122.818
1861.01	300.529	1861.01	293.878	1861.01	413.779	1861.01	464.294	1861.01	263.342	1861.01	388.628	1861.01	363.669	1861.01	195.179
1862.94	220.484	1862.94	277.763	1862.94	420.011	1862.94	552.612	1862.94	233.447	1862.94	400.192	1862.94	324.25	1862.94	250.304
1864.87	83.4996	1864.87	341.253	1864.87	443.967	1864.87	468.441	1864.87	283.544	1864.87	483.297	1864.87	297.413	1864.87	290.57
1866.8	237.942	1866.8	440.747	1866.8	513.284	1866.8	407.706	1866.8	349.478	1866.8	552.437	1866.8	391.313	1866.8	265.948
1868.72	277.538	1868.72	349.945	1868.72	520.593	1868.72	434.066	1868.72	317.027	1868.72	513.742	1868.72	366.914	1868.72	260.254
1870.65	119.217	1870.65	342.52	1870.65	514.428	1870.65	558.41	1870.65	380.367	1870.65	647.962	1870.65	428.933	1870.65	383.416
1872.58	168.492	1872.58	254.485	1872.58	352.553	1872.58	393.878	1872.58	94.3616	1872.58	402.925	1872.58	234.012	1872.58	186.164
1874.51	196.919	1874.51	444.912	1874.51	329.955	1874.51	361.98	1874.51	0	1874.51	328.498	1874.51	295.852	1874.51	174.825
1876.44	134.508	1876.44	359.094	1876.44	314.124	1876.44	324.451	1876.44	51.7647	1876.44	435.05	1876.44	392.151	1876.44	235.922
1878.37	251.017	1878.37	315.789	1878.37	513.696	1878.37	498.725	1878.37	283.569	1878.37	603.443	1878.37	456.22	1878.37	322.217
1880.3	183.182	1880.3	296.113	1880.3	411.151	1880.3	483.178	1880.3	216.745	1880.3	321.576	1880.3	288.919	1880.3	227.759
1882.22	167.278	1882.22	320.92	1882.22	255.188	1882.22	476.2	1882.22	114.312	1882.22	387.022	1882.22	246.363	1882.22	185.458
1884.15	172.678	1884.15	301.882	1884.15	411.962	1884.15	460.769	1884.15	256.735	1884.15	514.414	1884.15	291.452	1884.15	269.445
1886.08	59.2954	1886.08	304.366	1886.08	497.171	1886.08	427.072	1886.08	262.676	1886.08	428.165	1886.08	314.575	1886.08	266.411
1888.01	126.731	1888.01	253.609	1888.01	505.189	1888.01	433.302	1888.01	301.699	1888.01	431.388	1888.01	417.002	1888.01	254.254
1889.94	244.014	1889.94	264.187	1889.94	563.44	1889.94	502.075	1889.94	363.843	1889.94	454.622	1889.94	477.672	1889.94	293.869
1891.87	254.291	1891.87	330.596	1891.87	522.298	1891.87	467.235	1891.87	251.068	1891.87	363.718	1891.87	396.862	1891.87	251.903
1893.8	247.874	1893.8	335.635	1893.8	382.003	1893.8	396.069	1893.8	132.044	1893.8	298.618	1893.8	333.6	1893.8	171.086
1895.72	234.487	1895.72	368.531	1895.72	355.4	1895.72	464.377	1895.72	191.141	1895.72	337.043	1895.72	374.422	1895.72	227.501
1897.65	213.065	1897.65	429.649	1897.65	393.472	1897.65	415.802	1897.65	227.185	1897.65	428.469	1897.65	388.541	1897.65	311.161
1899.58	111.244	1899.58	317.891	1899.58	455.587	1899.58	383.525	1899.58	239.731	1899.58	460.675	1899.58	353.593	1899.58	314.493
1901.51	100.685	1901.51	255.919	1901.51	396.453	1901.51	462.409	1901.51	222.321	1901.51	327.895	1901.51	276.011	1901.51	252.625
1903.44	240.422	1903.44	393.818	1903.44	344.104	1903.44	442.922	1903.44	229.527	1903.44	270.111	1903.44	287.601	1903.44	260.315
1905.37	229.595	1905.37	380.003	1905.37	510.902	1905.37	434.72	1905.37	348.489	1905.37	377.036	1905.37	415.379	1905.37	318.369
1907.3	218.56	1907.3	316.929	1907.3	431.919	1907.3	336.703	1907.3	232.275	1907.3	323.173	1907.3	340.13	1907.3	185.977
1909.22	180.818	1909.22	327.667	1909.22	402.631	1909.22	386.128	1909.22	253.621	1909.22	344.86	1909.22	338.303	1909.22	223.211
1911.15	161.576	1911.15	298.906	1911.15	346.785	1911.15	384.831	1911.15	252.655	1911.15	334.448	1911.15	337.71	1911.15	201.174
1913.08	186.565	1913.08	292.849	1913.08	321.502	1913.08	279.731	1913.08	106.416	1913.08	170.576	1913.08	221.226	1913.08	47.9827
1915.01	209.371	1915.01	217.824	1915.01	379.183	1915.01	372.947	1915.01	126.671	1915.01	372.671	1915.01	305.356	1915.01	153.765
1916.94	109.494	1916.94	273.49	1916.94	309.121	1916.94	425.954	1916.94	79.9172	1916.94	314.85	1916.94	223.1	1916.94	193.315
1918.87	99.9733	1918.87	304.026	1918.87	408.1	1918.87	453.5	1918.87	226.19	1918.87	329.617	1918.87	286.781	1918.87	237.424
1920.79	213.286	1920.79	308.567	1920.79	532.318	1920.79	528.827	1920.79	314.406	1920.79	436.301	1920.79	366.659	1920.79	266.403
1922.72	279.721	1922.72	355.767	1922.72	478.262	1922.72	526.449	1922.72	250.415	1922.72	445.481	1922.72	339.513	1922.72	266.731
1924.65	309.183	1924.65	360.4	1924.65	470.072	1924.65	444.291	1924.65	336.169	1924.65	443.565	1924.65	386.426	1924.65	313.189
1926.58	330.669	1926.58	332.971	1926.58	483.188	1926.58	450.646	1926.58	309.832	1926.58	319.441	1926.58	288.961	1926.58	244.517
1928.51	179.581	1928.51	291.033	1928.51	369.111	1928.51	394.296	1928.51	207.292	1928.51	305.697	1928.51	251.888	1928.51	181.582
1930.44	220.405	1930.44	512.383	1930.44	393.704	1930.44	328.297	1930.44	224.992	1930.44	144.425	1930.44	179.584	1930.44	125.01
1932.37	305.085	1932.37	521.243	1932.37	420.195	1932.37	299.473	1932.37	166.362	1932.37	246.772	1932.37	336.423	1932.37	170.361
1934.29	120.195	1934.29	321.24	1934.29	643.149	1934.29	505.975	1934.29	302.291	1934.29	529.454	1934.29	412.03	1934.29	428.155
1936.22	86.9916	1936.22	241.336	1936.22	438.099	1936.22	340.694	1936.22	85.1365	1936.22	293.691	1936.22	278.222	1936.22	167.1
1938.15	97.578	1938.15	311.342	1938.15	500.48	1938.15	383.438	1938.15	133.964	1938.15	338.704	1938.15	368.028	1938.15	212.665
1940.08	231.939	1940.08	423.267	1940.08	402.364	1940.08	551.283	1940.08	186.182	1940.08	329.83	1940.08	381.46	1940.08	225.644
1942.01	165.462	1942.01	345.92	1942.01	368.175	1942.01	412.414	1942.01	194.717	1942.01	325.094	1942.01	234.413	1942.01	166.89
1943.93	90.9817	1943.93	216.057	1943.93	414.483	1943.93	320.5	1943.93	185.865	1943.93	345.835	1943.93	257.258	1943.93	195.776
1945.86	168.97	1945.86	301.648	1945.86	482.385	1945.86	389.807	1945.86	208.431	1945.86	333.917	1945.86	379.416	1945.86	259.728
1947.79	165.882	1947.79	369.051	1947.79	526.495	1947.79	477.694	1947.79	283.803	1947.79	357.301	1947.79	420.13	1947.79	286.643
1949.72	109.413	1949.72	284.403	1949.72	560.495	1949.72	512.553	1949.72	341.942	1949.72	410.128	1949.72	400.479	1949.72	297.548
1951.65	221.849	1951.65	322.787	1951.65	628.65	1951.65	506.424	1951.65	386.974	1951.65	449.69	1951.65	394.082	1951.65	325.516
1953.58	253.643	1953.58	399.687	1953.58	606.347	1953.58	495.227	1953.58	426.644	1953.58	476.533	1953.58	380.862	1953.58	346.011
1955.51	114.279	1955.51	306.395	1955.51	434.334	1955.51	389.159	1955.51	228.188	1955.51	267.709	1955.51	227.274	1955.51	253.95
1957.43	157.609	1957.43	348.71	1957.43	368.89	1957.43	367.897	1957.43	145.639	1957.43	205.179	1957.43	157.475	1957.43	192.261
1959.36	285.311	1959.36	470.17	1959.36	485.543	1959.36	482.576	1959.36	291.998	1959.36	419.497	1959.36	342.715	1959.36	268.336
1961.29	218.894	1961.29	380.126	1961.29	492.161	1961.29	454.719	1961.29	246.966	1961.29	386.299	1961.29	372.222	1961.29	264.94
1963.22	154.133	1963.22	305.177	1963.22	389.776	1963.22	330.98	1963.22	103.855	1963.22	214.711	1963.22	233.043	1963.22	191.854
1965.15	182.033	1965.15	294.607	1965.15	463.655	1965.15	364.974	1965.15	238.828	1965.15	295.428	1965.15	301.662	1965.15	268.386
1967.08	241.115	1967.08	310.314	1967.08	570.51	1967.08	419.819	1967.08	423.577	1967.08	392.264	1967.08	383.642	1967.08	366.36
1969.01	340.718	1969.01	453.649	1969.01	509.575	1969.01	358.813	1969.01	231.787	1969.01	308.363	1969.01	320.365	1969.01	301.823
1970.93	272.505	1970.93	434.236	1970.93	467.46	1970.93	409.269	1970.93	149.009	1970.93	344.225	1970.93	246.115	1970.93	183.348
1972.86	218.017	1972.86	402.588	1972.86	393.812	1972.86	394.012	1972.86	193.021	1972.86	377.305	1972.86	226.908	1972.86	139.2
1974.79	313.196	1974.79	418.753	1974.79	414.934	1974.79	424.503	1974.79	205.481	1974.79	400.158	1974.79	259.092	1974.79	206.826
1976.72	302.383	1976.72	315.107	1976.72	547.848	1976.72	500.899	1976.72	254.144	1976.72	347.502	1976.72	325.202	1976.72	263.596
1978.65	159.808	1978.65	238.776	1978.65	529.925	1978.65	452.051	1978.65	246.977	1978.65	296.005	1978.65	320.979	1978.65	209.002
1980.58	170.308	1980.58	355.8	1980.58	476.894	1980.58	410.655	1980.58	210.68	1980.58	421.117	1980.58	328.18	1980.58	223.673
1982.51	223.3	1982.51	389.099	1982.51	624.175	1982.51	530.75	1982.51	336.454	1982.51	523.378	1982.51	439.775	1982.51	353.192
1984.43	88.7938	1984.43	319.233	1984.43	501.963	1984.43	503.169	1984.43	286.368	1984.43	361.058	1984.43	341.619	1984.43	247.664
1986.36	243.153	1986.36	440.759	1986.36	513.02	1986.36	482.299	1986.36	303.594	1986.36	334.129	1986.36	363.08	1986.36	307.612
1988.29	148.988	1988.29	325.417	1988.29	656.879	1988.29	460.007	1988.29	426.609	1988.29	314.087	1988.29	410.899	1988.29	255.364
1990.22	279.624	1990.22	353.692	1990.22	467.138	1990.22	434.115	1990.22	320.972	1990.22	306.947	1990.22	322.647	1990.22	220.881
1992.15	246.957	1992.15	478.919	1992.15	365.299	1992.15	499.456	1992.15	120.635	1992.15	294.591	1992.15	302.864	1992.15	224.727
1994.08	300.872	1994.08	382.757	1994.08	398.865	1994.08	442.791	1994.08	123.856	1994.08	432.407	1994.08	289.165	1994.08	210.143
1996	227.543	1996	332.793	1996	474.81	1996	420.789	1996	249.434	1996	367.325	1996	396.365	1996	276.938
1997.93	254.032	1997.93	419.295	1997.93	492.307	1997.93	562.677	1997.93	348.098	1997.93	424.034	1997.93	419.294	1997.93	374.536
1999.86	223.58	1999.86	319.077	1999.86	563.649	1999.86	564.013	1999.86	314.801	1999.86	399.338	1999.86	355.397	1999.86	315.5
2001.79	311.023	2001.79	297.015	2001.79	583.118	2001.79	532.086	2001.79	363.846	2001.79	366.373	2001.79	371.895	2001.79	244.995
2003.72	317.002	2003.72	431.113	2003.72	474.995	2003.72	576.081	2003.72	337.973	2003.72	274.245	2003.72	413.419	2003.72	234.326
2005.65	281.188	2005.65	505.796	2005.65	405.843	2005.65	584.048	2005.65	238.552	2005.65	231.971	2005.65	327.006	2005.65	232.117
2007.58	420.519	2007.58	464.633	2007.58	500.577	2007.58	512.148	2007.58	294.502	2007.58	291.852	2007.58	260.686	2007.58	265.603
2009.5	402.536	2009.5	407.423	2009.5	603.27	2009.5	505.775	2009.5	361.46	2009.5	219.966	2009.5	389.638	2009.5	327.4
2011.43	271.996	2011.43	416.084	2011.43	572.296	2011.43	653.717	2011.43	422.134	2011.43	358.936	2011.43	426.526	2011.43	316.203
2013.36	223.92	2013.36	306.748	2013.36	521.925	2013.36	582.048	2013.36	416.116	2013.36	300.338	2013.36	402.924	2013.36	280.748
2015.29	374.057	2015.29	458.921	2015.29	589.106	2015.29	534.415	2015.29	364.241	2015.29	486.209	2015.29	374.161	2015.29	292.505
2017.22	310.063	2017.22	481.474	2017.22	563.125	2017.22	416.742	2017.22	411.184	2017.22	424.334	2017.22	419.938	2017.22	310.794
2019.15	306.408	2019.15	462.467	2019.15	585.643	2019.15	596.132	2019.15	418.997	2019.15	347.835	2019.15	441.731	2019.15	338.495
2021.07	357.115	2021.07	393.682	2021.07	466.461	2021.07	614.072	2021.07	415.033	2021.07	379.13	2021.07	389.173	2021.07	248.276
2023	254.252	2023	376.828	2023	380.325	2023	487.562	2023	263.107	2023	325.394	2023	240.554	2023	179.963
2024.93	224.114	2024.93	505.684	2024.93	441.27	2024.93	386.657	2024.93	221.983	2024.93	206.815	2024.93	189.088	2024.93	158.139
2026.86	288.051	2026.86	597.165	2026.86	509.961	2026.86	452.031	2026.86	261.079	2026.86	233.673	2026.86	334.726	2026.86	248.821
2028.79	271.214	2028.79	411.492	2028.79	615.365	2028.79	577.542	2028.79	337.992	2028.79	409.866	2028.79	456.343	2028.79	401.377
2030.72	244.495	2030.72	282.694	2030.72	629.86	2030.72	602.679	2030.72	427.039	2030.72	452.816	2030.72	423.647	2030.72	390.74
2032.64	299.399	2032.64	420.026	2032.64	530.904	2032.64	593.276	2032.64	415.931	2032.64	371.353	2032.64	382.563	2032.64	265.415
2034.57	348.599	2034.57	488.822	2034.57	508.623	2034.57	559.097	2034.57	328.22	2034.57	345.464	2034.57	404.817	2034.57	219.087
2036.5	374.223	2036.5	479.211	2036.5	463.554	2036.5	433.063	2036.5	282.666	2036.5	286.382	2036.5	392.538	2036.5	201.682
2038.43	364.606	2038.43	463.903	2038.43	530.143	2038.43	513.381	2038.43	361.993	2038.43	448.945	2038.43	408.457	2038.43	326.755
2040.36	275.085	2040.36	370.202	2040.36	609.943	2040.36	644.861	2040.36	401.304	2040.36	500.394	2040.36	472.326	2040.36	413.13
2042.29	274.807	2042.29	364.351	2042.29	530.782	2042.29	503.34	2042.29	346.309	2042.29	324.918	2042.29	372.086	2042.29	296.586
2044.22	342.029	2044.22	453.442	2044.22	607.995	2044.22	502.016	2044.22	408.273	2044.22	345.442	2044.22	324.803	2044.22	339.056
2046.14	326.207	2046.14	440.032	2046.14	663.469	2046.14	559.519	2046.14	406.408	2046.14	373.527	2046.14	440.968	2046.14	363.009
2048.07	343.063	2048.07	437.242	2048.07	606.941	2048.07	490.293	2048.07	305.628	2048.07	354.355	2048.07	427.452	2048.07	276.839
2050	288.659	2050	373.121	2050	629.932	2050	626.206	2050	389.775	2050	366.136	2050	424.535	2050	340.024
2051.93	202.027	2051.93	294.233	2051.93	570.49	2051.93	653.118	2051.93	455.34	2051.93	356.256	2051.93	482.264	2051.93	341.059
2053.86	280.057	2053.86	463.224	2053.86	553.019	2053.86	522.642	2053.86	395.569	2053.86	300.569	2053.86	450.494	2053.86	340.828
2055.79	338.317	2055.79	466.614	2055.79	531.65	2055.79	540.348	2055.79	325.584	2055.79	378.003	2055.79	389.172	2055.79	341.553
2057.72	442.777	2057.72	561.758	2057.72	588.139	2057.72	647.677	2057.72	390.7	2057.72	450.314	2057.72	451.85	2057.72	389.463
2059.64	370.701	2059.64	575.267	2059.64	549.476	2059.64	674.136	2059.64	488.934	2059.64	334.984	2059.64	464.158	2059.64	365.745
2061.57	251.122	2061.57	467.348	2061.57	440.923	2061.57	485.622	2061.57	372.317	2061.57	160.957	2061.57	277.476	2061.57	245.777
2063.5	261.011	2063.5	389.855	2063.5	481.841	2063.5	304.012	2063.5	191.356	2063.5	182.968	2063.5	208.339	2063.5	177.268
2065.43	295.74	2065.43	382.006	2065.43	621.33	2065.43	426.008	2065.43	281.437	2065.43	369.424	2065.43	412.789	2065.43	236.607
2067.36	414.352	2067.36	507.867	2067.36	715.519	2067.36	633.593	2067.36	432.601	2067.36	470.406	2067.36	504.934	2067.36	358.878
2069.29	298.626	2069.29	349.148	2069.29	718.583	2069.29	708.523	2069.29	405.329	2069.29	479.861	2069.29	479.516	2069.29	374.482
2071.21	267.3	2071.21	446.05	2071.21	612.213	2071.21	447.119	2071.21	302.31	2071.21	390.572	2071.21	323.027	2071.21	220.091
2073.14	296.826	2073.14	432.523	2073.14	490.999	2073.14	600.99	2073.14	294.793	2073.14	180.054	2073.14	332.971	2073.14	157.238
2075.07	372.546	2075.07	453.381	2075.07	513.581	2075.07	497.287	2075.07	527.929	2075.07	287.89	2075.07	338.509	2075.07	289.226
2077	425.616	2077	602.495	2077	572.231	2077	559.94	2077	442.998	2077	226.355	2077	307.098	2077	216.561
2078.93	469.303	2078.93	528.034	2078.93	482.235	2078.93	416.137	2078.93	407.332	2078.93	280.785	2078.93	308.409	2078.93	203.289
2080.86	381.663	2080.86	396.878	2080.86	502.574	2080.86	465.062	2080.86	438.76	2080.86	319.319	2080.86	373.984	2080.86	286.853
2082.78	318.104	2082.78	444.546	2082.78	525.904	2082.78	539.139	2082.78	487.188	2082.78	280.834	2082.78	392.015	2082.78	248.16
2084.71	326.154	2084.71	456.704	2084.71	551.222	2084.71	545.033	2084.71	450.465	2084.71	249.152	2084.71	345.492	2084.71	246.455
2086.64	293.012	2086.64	450.772	2086.64	578.198	2086.64	555.976	2086.64	431.373	2086.64	260.63	2086.64	439.923	2086.64	319.666
2088.57	246.299	2088.57	454.595	2088.57	586.251	2088.57	547.285	2088.57	426.197	2088.57	303.744	2088.57	457.509	2088.57	330.147
2090.5	297.15	2090.5	456.783	2090.5	591.335	2090.5	482.613	2090.5	374.7	2090.5	373.008	2090.5	320.233	2090.5	272.096
2092.43	339.578	2092.43	536.416	2092.43	590.378	2092.43	476.65	2092.43	366.765	2092.43	426.935	2092.43	412.456	2092.43	254.616
2094.36	311.893	2094.36	475.301	2094.36	586.071	2094.36	593.054	2094.36	359.827	2094.36	417.603	2094.36	424.473	2094.36	317.738
2096.28	473.726	2096.28	439.825	2096.28	504.097	2096.28	566.215	2096.28	398.412	2096.28	257.399	2096.28	432.422	2096.28	294.119
2098.21	338.097	2098.21	392.278	2098.21	521.442	2098.21	573.652	2098.21	460.993	2098.21	410.928	2098.21	379.575	2098.21	306.432
2100.14	223.159	2100.14	460.011	2100.14	686.225	2100.14	660.319	2100.14	612.162	2100.14	329.511	2100.14	450.119	2100.14	371.274
2102.07	290.976	2102.07	515.59	2102.07	533.466	2102.07	549.261	2102.07	380.298	2102.07	220.749	2102.07	315.582	2102.07	310.005
2104	375.123	2104	564.757	2104	547.348	2104	530.649	2104	462.104	2104	165.616	2104	280.18	2104	325.762
2105.93	226.244	2105.93	365.688	2105.93	580.417	2105.93	623.926	2105.93	495.938	2105.93	291.06	2105.93	352.087	2105.93	340.967
2107.86	165.617	2107.86	322.95	2107.86	614.843	2107.86	551.091	2107.86	389.471	2107.86	247.3	2107.86	366.55	2107.86	291.431
2109.78	202.335	2109.78	290.762	2109.78	630.878	2109.78	595.326	2109.78	367.949	2109.78	326.827	2109.78	373.356	2109.78	312.312
2111.71	114.847	2111.71	317.733	2111.71	514.049	2111.71	504.088	2111.71	307.031	2111.71	279.937	2111.71	329.485	2111.71	268.842
2113.64	121.069	2113.64	347.727	2113.64	498.984	2113.64	499.619	2113.64	302.338	2113.64	219.903	2113.64	296.964	2113.64	268.568
2115.57	300.059	2115.57	441.831	2115.57	577.202	2115.57	649.197	2115.57	361.539	2115.57	253.916	2115.57	306.582	2115.57	289.588
2117.5	357.966	2117.5	589.939	2117.5	596.445	2117.5	618.204	2117.5	368.137	2117.5	217.964	2117.5	335.535	2117.5	255.872
2119.43	298.327	2119.43	474.428	2119.43	624.566	2119.43	513.934	2119.43	425.029	2119.43	216.781	2119.43	359.028	2119.43	303.512
2121.35	272.521	2121.35	365.153	2121.35	344.529	2121.35	336.763	2121.35	331.682	2121.35	120.281	2121.35	192.639	2121.35	119.18
2123.28	267.461	2123.28	394.645	2123.28	570.335	2123.28	552.807	2123.28	407.102	2123.28	237.265	2123.28	343.728	2123.28	252.595
2125.21	330.208	2125.21	496.304	2125.21	481.591	2125.21	487.262	2125.21	270.099	2125.21	208.157	2125.21	281.918	2125.21	234.048
2127.14	304.439	2127.14	514.636	2127.14	457.465	2127.14	377.328	2127.14	345.493	2127.14	197.83	2127.14	298.395	2127.14	108.645
2129.07	184.393	2129.07	417.548	2129.07	566.454	2129.07	486.432	2129.07	308.084	2129.07	214.998	2129.07	387.06	2129.07	209.067
2131	328.036	2131	513.573	2131	495.004	2131	601.879	2131	283.548	2131	285.389	2131	344.392	2131	334.783
2132.93	242.455	2132.93	390.453	2132.93	436.838	2132.93	692.657	2132.93	392.684	2132.93	339.009	2132.93	357.968	2132.93	239.434
2134.85	247.85	2134.85	308.701	2134.85	528.024	2134.85	584.52	2134.85	324.406	2134.85	304.702	2134.85	429.604	2134.85	364.455
2136.78	219.36	2136.78	436.801	2136.78	521.313	2136.78	492.901	2136.78	328.12	2136.78	288.795	2136.78	492.136	2136.78	364.507
2138.71	248.147	2138.71	448.769	2138.71	527.052	2138.71	584.525	2138.71	329.967	2138.71	269.926	2138.71	408.578	2138.71	303.898
2140.64	248.284	2140.64	353.826	2140.64	554.735	2140.64	619.867	2140.64	384.415	2140.64	304.467	2140.64	403.589	2140.64	351.231
2142.57	233.757	2142.57	404.592	2142.57	502.743	2142.57	531.018	2142.57	427.079	2142.57	285.074	2142.57	425.378	2142.57	319.8
2144.5	329.387	2144.5	468.382	2144.5	487.112	2144.5	527.814	2144.5	313.19	2144.5	178.263	2144.5	283.818	2144.5	223.709
2146.42	287.788	2146.42	366.483	2146.42	517.577	2146.42	533.821	2146.42	346.485	2146.42	257.687	2146.42	303.112	2146.42	264.902
2148.35	290.192	2148.35	373.144	2148.35	449.057	2148.35	485.449	2148.35	358.199	2148.35	228.385	2148.35	293.182	2148.35	170.327
2150.28	218.295	2150.28	412.299	2150.28	537.339	2150.28	525.216	2150.28	273.969	2150.28	289.741	2150.28	365.842	2150.28	230.39
2152.21	334.898	2152.21	579.533	2152.21	550.345	2152.21	616.144	2152.21	324.549	2152.21	342.338	2152.21	454.764	2152.21	311.897
2154.14	354.478	2154.14	521.986	2154.14	589.764	2154.14	581.81	2154.14	363.75	2154.14	217.781	2154.14	467.349	2154.14	329.64
2156.07	169.75	2156.07	322.735	2156.07	520.196	2156.07	464.072	2156.07	285.859	2156.07	220.536	2156.07	409.873	2156.07	291.816
2157.99	5.5188	2157.99	122.511	2157.99	479.669	2157.99	410.089	2157.99	332.879	2157.99	225.385	2157.99	466.37	2157.99	284.269
2159.92	89.1227	2159.92	188.821	2159.92	435.659	2159.92	376.102	2159.92	320.227	2159.92	57.3867	2159.92	310.4	2159.92	184.795
2161.85	170.069	2161.85	335.508	2161.85	525.478	2161.85	433.991	2161.85	347.87	2161.85	192.292	2161.85	281.432	2161.85	255.255
2163.78	286.602	2163.78	420.898	2163.78	569.962	2163.78	496.37	2163.78	339.278	2163.78	309.856	2163.78	381.251	2163.78	342.608
2165.71	315.872	2165.71	426.455	2165.71	593.633	2165.71	573.316	2165.71	296.749	2165.71	273.385	2165.71	391.982	2165.71	364.845
2167.64	231.661	2167.64	399.613	2167.64	560.159	2167.64	588.424	2167.64	248.256	2167.64	269.39	2167.64	345.012	2167.64	290.008
2169.57	162.144	2169.57	355.148	2169.57	431.955	2169.57	485.931	2169.57	189.337	2169.57	231.659	2169.57	290.455	2169.57	161.009
2171.49	195.298	2171.49	332.446	2171.49	430.07	2171.49	457.674	2171.49	221.192	2171.49	159.748	2171.49	271.832	2171.49	189.423
2173.42	373.766	2173.42	430.943	2173.42	530.146	2173.42	530.56	2173.42	327.979	2173.42	237.74	2173.42	395.194	2173.42	300.119
2175.35	328.384	2175.35	435.032	2175.35	469.269	2175.35	443.017	2175.35	248.125	2175.35	146.139	2175.35	342.96	2175.35	225.86
2177.28	397.777	2177.28	340.403	2177.28	527.496	2177.28	570.875	2177.28	290.365	2177.28	258.826	2177.28	409.96	2177.28	273.938
2179.21	207.74	2179.21	372.914	2179.21	399.581	2179.21	548.836	2179.21	209.428	2179.21	127.264	2179.21	249.95	2179.21	247.2
2181.14	204.304	2181.14	398.228	2181.14	530.103	2181.14	444.16	2181.14	340.22	2181.14	249.06	2181.14	363.216	2181.14	265.785
2183.07	300.916	2183.07	457.305	2183.07	383.05	2183.07	394.362	2183.07	225.616	2183.07	210.924	2183.07	242.93	2183.07	179.285
2184.99	293.723	2184.99	437.121	2184.99	370.108	2184.99	566.222	2184.99	196.641	2184.99	105.108	2184.99	300.979	2184.99	192.493
2186.92	218.897	2186.92	277.137	2186.92	411.162	2186.92	437.944	2186.92	325.495	2186.92	235.113	2186.92	317.332	2186.92	292.03
2188.85	254.228	2188.85	318.537	2188.85	487.703	2188.85	449.398	2188.85	370.647	2188.85	288.559	2188.85	333.994	2188.85	277.599
2190.78	236.332	2190.78	411.78	2190.78	547.311	2190.78	490.798	2190.78	284.16	2190.78	315.665	2190.78	401.783	2190.78	294.109
2192.71	162.683	2192.71	382.021	2192.71	522.408	2192.71	456.934	2192.71	212.641	2192.71	278.939	2192.71	414.307	2192.71	320.146
2194.64	224.75	2194.64	330.281	2194.64	480.357	2194.64	412.352	2194.64	183.323	2194.64	204.231	2194.64	408.724	2194.64	296.473
2196.56	237.448	2196.56	217.586	2196.56	429.071	2196.56	414.533	2196.56	157.998	2196.56	210.702	2196.56	400.345	2196.56	264.253
2198.49	43.7473	2198.49	92.0863	2198.49	377.735	2198.49	527.772	2198.49	187.513	2198.49	216.471	2198.49	331.185	2198.49	230.264
2200.42	95.5938	2200.42	290.558	2200.42	463.322	2200.42	539.64	2200.42	266.24	2200.42	224.184	2200.42	307.005	2200.42	247.788
2202.35	280.069	2202.35	402.702	2202.35	448.937	2202.35	522.153	2202.35	296.1	2202.35	69.2886	2202.35	251.364	2202.35	165.514
2204.28	319.818	2204.28	499.969	2204.28	417.063	2204.28	422.454	2204.28	305.588	2204.28	233.87	2204.28	334.085	2204.28	275.511
2206.21	23.4253	2206.21	268.441	2206.21	563.712	2206.21	572.393	2206.21	339.628	2206.21	256.328	2206.21	339.684	2206.21	290.877
2208.14	119.004	2208.14	240.841	2208.14	428.758	2208.14	590.634	2208.14	219.17	2208.14	88.4983	2208.14	370.573	2208.14	260.44
2210.06	223.83	2210.06	303.513	2210.06	430.641	2210.06	424.979	2210.06	166.646	2210.06	84.9656	2210.06	332.659	2210.06	202.341
2211.99	262.239	2211.99	313.563	2211.99	567.25	2211.99	541.114	2211.99	309.884	2211.99	297.563	2211.99	467.212	2211.99	351.405
2213.92	120.272	2213.92	325.29	2213.92	484.365	2213.92	541.265	2213.92	249.86	2213.92	300.588	2213.92	415.318	2213.92	327.762
2215.85	173.05	2215.85	293.755	2215.85	379.876	2215.85	553.918	2215.85	250.212	2215.85	154.534	2215.85	294.754	2215.85	219.702
2217.78	265.593	2217.78	295.106	2217.78	401.968	2217.78	527.432	2217.78	279.437	2217.78	90.0374	2217.78	310.368	2217.78	249.99
2219.71	270.165	2219.71	381.988	2219.71	504.741	2219.71	469.495	2219.71	276.944	2219.71	181.999	2219.71	348.979	2219.71	314.219
2221.64	320.702	2221.64	494.404	2221.64	505.685	2221.64	404.158	2221.64	270.446	2221.64	198.841	2221.64	329.497	2221.64	260.553
2223.56	363.521	2223.56	563.886	2223.56	507.217	2223.56	432.967	2223.56	282.341	2223.56	163.654	2223.56	375.587	2223.56	288.796
2225.49	276.848	2225.49	518.238	2225.49	612.609	2225.49	605.539	2225.49	310.249	2225.49	282.443	2225.49	459.565	2225.49	421.31
2227.42	171.883	2227.42	382.834	2227.42	381.755	2227.42	475.449	2227.42	176.075	2227.42	191.026	2227.42	369.224	2227.42	210.168
2229.35	231.712	2229.35	426.565	2229.35	352.643	2229.35	457.533	2229.35	140.403	2229.35	137.028	2229.35	352.354	2229.35	239.193
2231.28	144.64	2231.28	307.224	2231.28	265.435	2231.28	282.628	2231.28	23.752	2231.28	0	2231.28	176.217	2231.28	117.082
2233.2	238.376	2233.2	456.284	2233.2	481.603	2233.2	430.871	2233.2	359.384	2233.2	204.345	2233.2	329.631	2233.2	293.565
2235.13	324.06	2235.13	412.461	2235.13	492.927	2235.13	562.494	2235.13	335.196	2235.13	272.85	2235.13	412.013	2235.13	303.27
2237.06	265.4	2237.06	405.08	2237.06	536.57	2237.06	567.097	2237.06	300.783	2237.06	162.681	2237.06	443.292	2237.06	393.185
2238.99	118.589	2238.99	257.878	2238.99	440.044	2238.99	450.823	2238.99	295.812	2238.99	172.06	2238.99	280.44	2238.99	301.134
2240.92	136.355	2240.92	241.323	2240.92	523.852	2240.92	466.128	2240.92	293.723	2240.92	194.884	2240.92	405.115	2240.92	278.479
2242.85	133.5	2242.85	287.546	2242.85	433.75	2242.85	394.124	2242.85	204.318	2242.85	148.936	2242.85	340.3	2242.85	158.761
2244.78	148.359	2244.78	409.443	2244.78	430.581	2244.78	417.184	2244.78	262.225	2244.78	203.603	2244.78	369.918	2244.78	216.618
2246.7	201.347	2246.7	397.274	2246.7	514.068	2246.7	488.401	2246.7	343.377	2246.7	334.26	2246.7	440	2246.7	339.152
2248.63	204.927	2248.63	313.786	2248.63	436.091	2248.63	450.096	2248.63	265.388	2248.63	278.088	2248.63	378.056	2248.63	265.517
2250.56	258.78	2250.56	412.747	2250.56	400.55	2250.56	447.771	2250.56	213.115	2250.56	194.044	2250.56	420.012	2250.56	228.552
2252.49	345.317	2252.49	439.634	2252.49	511.183	2252.49	484.562	2252.49	273.852	2252.49	288.241	2252.49	484.568	2252.49	335.273
2254.42	147.549	2254.42	254.485	2254.42	478.074	2254.42	404.937	2254.42	303.433	2254.42	103.059	2254.42	445.489	2254.42	339.116
2256.35	85.4026	2256.35	262.664	2256.35	523.888	2256.35	514.105	2256.35	347.351	2256.35	281.459	2256.35	493.575	2256.35	414.386
2258.28	167.641	2258.28	285.062	2258.28	295.227	2258.28	262.673	2258.28	77.5225	2258.28	58.6912	2258.28	207.015	2258.28	185.964
2260.2	66.655	2260.2	291.465	2260.2	443.914	2260.2	330.574	2260.2	154.668	2260.2	22.2183	2260.2	336.154	2260.2	232.966
2262.13	40.3256	2262.13	284.513	2262.13	530.601	2262.13	312.818	2262.13	191.072	2262.13	111.32	2262.13	302.496	2262.13	258.5
2264.06	146.728	2264.06	380.299	2264.06	497.158	2264.06	358.51	2264.06	153.28	2264.06	126.959	2264.06	386.808	2264.06	224.169
2265.99	209.608	2265.99	367.789	2265.99	424.885	2265.99	368.188	2265.99	153.516	2265.99	138.545	2265.99	290.254	2265.99	181.237
2267.92	297.087	2267.92	393.629	2267.92	353.202	2267.92	405.02	2267.92	194.42	2267.92	102.377	2267.92	341.986	2267.92	220.147
2269.85	270.152	2269.85	325.286	2269.85	391.91	2269.85	349.736	2269.85	167.986	2269.85	89.2971	2269.85	357.841	2269.85	216.521
2271.78	204.992	2271.78	284.049	2271.78	423.428	2271.78	330.281	2271.78	186.134	2271.78	122.901	2271.78	362.31	2271.78	245.618
2273.7	214.572	2273.7	354.566	2273.7	447.913	2273.7	448.644	2273.7	196.971	2273.7	91.6716	2273.7	386.182	2273.7	256.432
2275.63	198.901	2275.63	309.902	2275.63	480.144	2275.63	537.929	2275.63	197.31	2275.63	90.5183	2275.63	342.141	2275.63	253.673
2277.56	136.016	2277.56	203.67	2277.56	483.857	2277.56	477.666	2277.56	264.641	2277.56	195.797	2277.56	357.525	2277.56	303.161
2279.49	171.214	2279.49	350.176	2279.49	506.988	2279.49	432.425	2279.49	254.655	2279.49	203.233	2279.49	484.625	2279.49	297.982
2281.42	207.108	2281.42	440.668	2281.42	473.829	2281.42	468.036	2281.42	149.818	2281.42	152.312	2281.42	369.117	2281.42	269.939
2283.34	171.129	2283.34	382.118	2283.34	376.88	2283.34	326.059	2283.34	206.833	2283.34	166.348	2283.34	336.506	2283.34	239.436
2285.27	40.0776	2285.27	304.628	2285.27	420.387	2285.27	338.942	2285.27	116.263	2285.27	16.1121	2285.27	250.572	2285.27	161.593
2287.2	81.3469	2287.2	342.711	2287.2	478.914	2287.2	407.333	2287.2	354.332	2287.2	310.317	2287.2	434.044	2287.2	348.034
2289.13	139.694	2289.13	298.054	2289.13	384.04	2289.13	508.552	2289.13	388.899	2289.13	120.711	2289.13	477.178	2289.13	377.288
2291.06	144.059	2291.06	360.812	2291.06	420.501	2291.06	535.066	2291.06	246.883	2291.06	171.367	2291.06	375.144	2291.06	256.558
2292.99	129.658	2292.99	330.962	2292.99	547.952	2292.99	543.011	2292.99	321.22	2292.99	242.52	2292.99	442.808	2292.99	383.902
2294.92	222.75	2294.92	430.359	2294.92	447.444	2294.92	546.379	2294.92	260.01	2294.92	145.342	2294.92	453.433	2294.92	220.022
2296.84	256.025	2296.84	384.573	2296.84	475.07	2296.84	514.86	2296.84	243.362	2296.84	100.411	2296.84	482.961	2296.84	301.007
2298.77	215.295	2298.77	352.494	2298.77	378.586	2298.77	387.673	2298.77	229.385	2298.77	132.542	2298.77	397.04	2298.77	253.94
2300.7	167.067	2300.7	423.159	2300.7	344.003	2300.7	381.383	2300.7	270.29	2300.7	222.224	2300.7	339.517	2300.7	183.185
2302.63	182.588	2302.63	440.332	2302.63	484.977	2302.63	533.361	2302.63	384.979	2302.63	365.406	2302.63	475.874	2302.63	339.763
2304.56	241.642	2304.56	428.805	2304.56	509.049	2304.56	574.424	2304.56	339.044	2304.56	397.053	2304.56	543.941	2304.56	384.057
2306.49	231.387	2306.49	492.493	2306.49	495.214	2306.49	467.994	2306.49	170.272	2306.49	242.15	2306.49	404.741	2306.49	265.717
2308.42	216.506	2308.42	465.454	2308.42	515.128	2308.42	459.657	2308.42	205.597	2308.42	194.947	2308.42	402.52	2308.42	263.065
2310.34	253.312	2310.34	316.538	2310.34	545.602	2310.34	653.75	2310.34	147.775	2310.34	250.503	2310.34	474.741	2310.34	344.518
2312.27	306.546	2312.27	394.981	2312.27	519.742	2312.27	605.267	2312.27	213.749	2312.27	227.222	2312.27	548.152	2312.27	435.506
2314.2	379.139	2314.2	525.937	2314.2	481.4	2314.2	529.154	2314.2	142.906	2314.2	112.816	2314.2	487.955	2314.2	390.046
2316.13	292.481	2316.13	422.9	2316.13	585.523	2316.13	563.926	2316.13	256.503	2316.13	264.222	2316.13	528.665	2316.13	406.346
2318.06	255.736	2318.06	354.719	2318.06	409.243	2318.06	596.278	2318.06	327.851	2318.06	220.781	2318.06	501.933	2318.06	307.888
2319.99	276.48	2319.99	391.451	2319.99	457.12	2319.99	576.818	2319.99	284.607	2319.99	21.8377	2319.99	413.244	2319.99	303.835
2321.91	263.025	2321.91	485.907	2321.91	550.729	2321.91	670.59	2321.91	309.798	2321.91	220.195	2321.91	481.026	2321.91	439.715
2323.84	338.847	2323.84	547.318	2323.84	637.907	2323.84	745.003	2323.84	485.182	2323.84	358.072	2323.84	681.093	2323.84	517.111
2325.77	543.225	2325.77	745.591	2325.77	791.903	2325.77	833.84	2325.77	716.104	2325.77	627.542	2325.77	923.009	2325.77	678.012
2327.7	984.996	2327.7	1230.39	2327.7	1301.29	2327.7	1171.43	2327.7	1111.83	2327.7	1073.1	2327.7	1258.34	2327.7	1057.27
2329.63	1233.67	2329.63	1485.36	2329.63	1671.5	2329.63	1430.48	2329.63	1331.33	2329.63	1184.44	2329.63	1504.74	2329.63	1291
2331.56	962.619	2331.56	1179.28	2331.56	1321.65	2331.56	1212.22	2331.56	974.848	2331.56	818.759	2331.56	1254.19	2331.56	1016.78
2333.49	574.903	2333.49	775.905	2333.49	724.591	2333.49	814.635	2333.49	411.945	2333.49	379.777	2333.49	623.45	2333.49	515.54
2335.41	280.612	2335.41	511.863	2335.41	416.205	2335.41	593.501	2335.41	154.395	2335.41	214.314	2335.41	356.887	2335.41	318.601
2337.34	245.958	2337.34	469.975	2337.34	481.137	2337.34	600.151	2337.34	295.77	2337.34	256.122	2337.34	509.071	2337.34	402.515
2339.27	231.823	2339.27	458.342	2339.27	507.7	2339.27	609.408	2339.27	374.455	2339.27	140.805	2339.27	469.391	2339.27	365.61
2341.2	179.596	2341.2	381.957	2341.2	506.666	2341.2	691.045	2341.2	392.625	2341.2	217.417	2341.2	521.102	2341.2	387.362
2343.13	209.999	2343.13	388.151	2343.13	453.501	2343.13	625.967	2343.13	288.083	2343.13	127.865	2343.13	549.677	2343.13	390.601
2345.06	220.527	2345.06	308.584	2345.06	472.519	2345.06	531.939	2345.06	252.62	2345.06	99.2004	2345.06	514.031	2345.06	317.903
2346.99	264.451	2346.99	406.869	2346.99	438.842	2346.99	470.947	2346.99	164.654	2346.99	86.0041	2346.99	363.643	2346.99	173.08
2348.91	264.852	2348.91	450.946	2348.91	346.109	2348.91	374.54	2348.91	227.85	2348.91	49.7485	2348.91	349.741	2348.91	150.085
2350.84	213.616	2350.84	462.337	2350.84	327.082	2350.84	425.719	2350.84	248.221	2350.84	130.339	2350.84	353.146	2350.84	171.897
2352.77	167.796	2352.77	364.994	2352.77	421.517	2352.77	473.855	2352.77	279.703	2352.77	210.867	2352.77	387.883	2352.77	214.5
2354.7	186.681	2354.7	351.594	2354.7	514.626	2354.7	571.189	2354.7	369.956	2354.7	151.062	2354.7	510.128	2354.7	302.621
2356.63	223.751	2356.63	478.883	2356.63	544.095	2356.63	604.61	2356.63	465.786	2356.63	155.143	2356.63	540.921	2356.63	347.357
2358.56	258.25	2358.56	484.485	2358.56	623.845	2358.56	626.494	2358.56	525.968	2358.56	307.83	2358.56	622.513	2358.56	402.456
2360.48	253.06	2360.48	455.156	2360.48	541.145	2360.48	618.884	2360.48	370.128	2360.48	242.502	2360.48	594.638	2360.48	356.923
2362.41	143.368	2362.41	371.034	2362.41	451.803	2362.41	536.169	2362.41	236.897	2362.41	134.461	2362.41	480.55	2362.41	310.967
2364.34	292.464	2364.34	410.334	2364.34	521.409	2364.34	511.164	2364.34	326.463	2364.34	263.346	2364.34	512.302	2364.34	337.463
2366.27	240.213	2366.27	419.706	2366.27	423.639	2366.27	598.756	2366.27	266.576	2366.27	151.725	2366.27	427.49	2366.27	222.21
2368.2	288.207	2368.2	528.363	2368.2	466.113	2368.2	642.721	2368.2	388.394	2368.2	278.379	2368.2	423.447	2368.2	252.143
2370.13	345.729	2370.13	479.898	2370.13	615.487	2370.13	580.071	2370.13	373.725	2370.13	372.335	2370.13	493.94	2370.13	350.655
2372.05	284.285	2372.05	415.596	2372.05	615.493	2372.05	682.658	2372.05	418.532	2372.05	419.634	2372.05	557.225	2372.05	442.248
2373.98	348.902	2373.98	505.648	2373.98	587.789	2373.98	781.358	2373.98	479.593	2373.98	405.214	2373.98	633.986	2373.98	471.027
2375.91	258.758	2375.91	430.95	2375.91	559.724	2375.91	726.802	2375.91	407.724	2375.91	304.58	2375.91	648.096	2375.91	432.164
2377.84	215.488	2377.84	365.081	2377.84	517.933	2377.84	660.501	2377.84	343.08	2377.84	227.268	2377.84	635.078	2377.84	398.741
2379.77	384.545	2379.77	417.952	2379.77	455.243	2379.77	602.991	2379.77	300.715	2379.77	190.12	2379.77	549.416	2379.77	301.499
2381.7	375.514	2381.7	409.657	2381.7	419.184	2381.7	558.101	2381.7	288.757	2381.7	184.064	2381.7	431.157	2381.7	189.311
2383.63	231.712	2383.63	461.803	2383.63	528.248	2383.63	634.011	2383.63	381.595	2383.63	216.885	2383.63	540.324	2383.63	296.122
2385.55	194.484	2385.55	408.815	2385.55	624.707	2385.55	747.11	2385.55	489.315	2385.55	410.844	2385.55	663.86	2385.55	486.24
2387.48	324.072	2387.48	514.606	2387.48	638.306	2387.48	760.307	2387.48	461.143	2387.48	348.671	2387.48	632.467	2387.48	523.788
2389.41	341.098	2389.41	522.497	2389.41	691.058	2389.41	579.675	2389.41	468.088	2389.41	441.989	2389.41	575.177	2389.41	389.53
2391.34	382.957	2391.34	506.82	2391.34	605.528	2391.34	719.131	2391.34	497.048	2391.34	463.518	2391.34	609.922	2391.34	403.916
2393.27	487.372	2393.27	568.172	2393.27	603.948	2393.27	667.249	2393.27	346.854	2393.27	465.812	2393.27	684.632	2393.27	429.719
2395.2	298.477	2395.2	383.468	2395.2	674.83	2395.2	791.58	2395.2	530.953	2395.2	447.355	2395.2	726.896	2395.2	573.845
2397.12	325.274	2397.12	536.908	2397.12	695.605	2397.12	854.341	2397.12	609.726	2397.12	368.003	2397.12	740.657	2397.12	571.346
2399.05	351.438	2399.05	571.391	2399.05	682.639	2399.05	792.86	2399.05	577.051	2399.05	319.747	2399.05	677.729	2399.05	509.733
2400.98	274.474	2400.98	459.579	2400.98	688.048	2400.98	804.166	2400.98	476.823	2400.98	333.629	2400.98	684.179	2400.98	503.32
2402.91	205.078	2402.91	374.912	2402.91	645.72	2402.91	711.755	2402.91	452.306	2402.91	325.812	2402.91	624.132	2402.91	463.762
2404.84	217.92	2404.84	462.506	2404.84	631.896	2404.84	754.029	2404.84	463.684	2404.84	430.941	2404.84	622.23	2404.84	517.764
2406.77	370.345	2406.77	602.744	2406.77	671.756	2406.77	894.309	2406.77	538.16	2406.77	540.215	2406.77	720.985	2406.77	572.881
2408.7	459.39	2408.7	610.111	2408.7	630.857	2408.7	847.795	2408.7	557.282	2408.7	475.147	2408.7	735.471	2408.7	433.652
2410.62	400.747	2410.62	596.324	2410.62	542.218	2410.62	823.895	2410.62	396.548	2410.62	477.916	2410.62	731.744	2410.62	384.691
2412.55	549.682	2412.55	543.256	2412.55	581.345	2412.55	753.136	2412.55	533.851	2412.55	514.81	2412.55	773.085	2412.55	487.938
2414.48	325.631	2414.48	351.241	2414.48	684.67	2414.48	781.6	2414.48	586.761	2414.48	467.338	2414.48	808.203	2414.48	440.779
2416.41	528.415	2416.41	629.795	2416.41	681.049	2416.41	907.467	2416.41	607.583	2416.41	593.183	2416.41	728.923	2416.41	537.229
2418.34	397.651	2418.34	490.643	2418.34	700.519	2418.34	783.847	2418.34	486.196	2418.34	497.619	2418.34	769.252	2418.34	457.174
2420.27	391.368	2420.27	526.707	2420.27	735.302	2420.27	890.729	2420.27	524.909	2420.27	412.516	2420.27	780.537	2420.27	573.427
2422.2	360.597	2422.2	437.135	2422.2	646.683	2422.2	1041.9	2422.2	651.276	2422.2	560.254	2422.2	837.482	2422.2	682.695
2424.12	449.067	2424.12	637.178	2424.12	639.177	2424.12	953.488	2424.12	657.398	2424.12	607.516	2424.12	840.232	2424.12	592.491
2426.05	558.081	2426.05	662.344	2426.05	637.272	2426.05	868.328	2426.05	596.107	2426.05	578.79	2426.05	751.005	2426.05	519.297
2427.98	512.263	2427.98	569.392	2427.98	718.148	2427.98	936.309	2427.98	616.605	2427.98	673.296	2427.98	855.52	2427.98	644.093
2429.91	577.21	2429.91	716.286	2429.91	806.152	2429.91	1181.29	2429.91	800.784	2429.91	823.862	2429.91	993.248	2429.91	806.893
2431.84	628.049	2431.84	785.498	2431.84	856.655	2431.84	1264.15	2431.84	870.204	2431.84	846.324	2431.84	1046.05	2431.84	793.718
2433.77	515.772	2433.77	678.897	2433.77	836.363	2433.77	1274.67	2433.77	797.623	2433.77	873.42	2433.77	1064.1	2433.77	755.738
2435.69	601.599	2435.69	763.932	2435.69	847.162	2435.69	1219.24	2435.69	807.468	2435.69	891.939	2435.69	1048.17	2435.69	730.282
2437.62	792.024	2437.62	838.189	2437.62	916.059	2437.62	1302.66	2437.62	812.046	2437.62	804.686	2437.62	1099.89	2437.62	792.663
2439.55	764.428	2439.55	933.303	2439.55	946.35	2439.55	1369.31	2439.55	876.399	2439.55	823.202	2439.55	1273.11	2439.55	860.661
2441.48	745.463	2441.48	1025.38	2441.48	896.577	2441.48	1311.2	2441.48	967.8	2441.48	893.643	2441.48	1282.7	2441.48	836.58
2443.41	776.879	2443.41	936.59	2443.41	972.909	2443.41	1346.41	2443.41	960.201	2443.41	1100.33	2443.41	1300.52	2443.41	937.7
2445.34	847.125	2445.34	1050.43	2445.34	1140.8	2445.34	1407.25	2445.34	966.357	2445.34	1085.45	2445.34	1369.26	2445.34	938.122
2447.26	936.802	2447.26	1229.92	2447.26	1145.01	2447.26	1531.9	2447.26	1009.83	2447.26	1082.25	2447.26	1416.61	2447.26	1010.3
2449.19	1011.14	2449.19	1150.55	2449.19	977.261	2449.19	1418.71	2449.19	906.043	2449.19	1062.97	2449.19	1280.69	2449.19	872.425
2451.12	1050.95	2451.12	1068.27	2451.12	1070.67	2451.12	1437.04	2451.12	950.727	2451.12	1150.77	2451.12	1384.42	2451.12	908.351
2453.05	934.492	2453.05	966.859	2453.05	1189.74	2453.05	1562.29	2453.05	1137.36	2453.05	1363.52	2453.05	1594.56	2453.05	1127.65
2454.98	830.214	2454.98	944.78	2454.98	1184.93	2454.98	1642.85	2454.98	1236.94	2454.98	1338.66	2454.98	1543.34	2454.98	1109.34
2456.91	818.108	2456.91	987.612	2456.91	1094.29	2456.91	1654.22	2456.91	1221.31	2456.91	1189.54	2456.91	1447.55	2456.91	1036.11
2458.84	806.566	2458.84	966.903	2458.84	971.547	2458.84	1484.24	2458.84	1081.77	2458.84	1180.46	2458.84	1432.16	2458.84	1042.09
2460.76	858.154	2460.76	1065.65	2460.76	1073.33	2460.76	1349.99	2460.76	950.249	2460.76	1071.96	2460.76	1331.53	2460.76	922.051
2462.69	864.348	2462.69	1069.27	2462.69	1135.01	2462.69	1550.17	2462.69	1115.97	2462.69	1007.15	2462.69	1430.9	2462.69	1064.23
2464.62	965.69	2464.62	948.317	2464.62	999.155	2464.62	1621.27	2464.62	1035.02	2464.62	1150.06	2464.62	1474.39	2464.62	1042.31
2466.55	966.419	2466.55	1107.81	2466.55	1149.4	2466.55	1499.51	2466.55	1182.87	2466.55	1109.47	2466.55	1531.33	2466.55	1042.67
2468.48	766.893	2468.48	947.505	2468.48	1061.8	2468.48	1593.53	2468.48	1166.25	2468.48	1402.35	2468.48	1424.87	2468.48	1089.49
2470.41	854.465	2470.41	914.987	2470.41	1103.68	2470.41	1563.49	2470.41	1107.54	2470.41	1133.85	2470.41	1515.44	2470.41	981.83
2472.34	611.342	2472.34	837.401	2472.34	886.996	2472.34	1441.38	2472.34	1096.48	2472.34	1077.48	2472.34	1302.55	2472.34	779.297
2474.26	609.417	2474.26	861.015	2474.26	977.606	2474.26	1482.56	2474.26	1021.3	2474.26	1096.77	2474.26	1314.2	2474.26	888.688
2476.19	736.665	2476.19	827.177	2476.19	1032.15	2476.19	1519.09	2476.19	1002.3	2476.19	1150.33	2476.19	1322.92	2476.19	922.727
2478.12	809.591	2478.12	992.504	2478.12	1064.54	2478.12	1567.92	2478.12	999.868	2478.12	1088.89	2478.12	1363.19	2478.12	964.075
2480.05	898.107	2480.05	1074.77	2480.05	1065.62	2480.05	1494.03	2480.05	970.516	2480.05	1237.01	2480.05	1415.12	2480.05	934.759
2481.98	852.693	2481.98	968.594	2481.98	1064.37	2481.98	1450.9	2481.98	1049.63	2481.98	1242.54	2481.98	1413.98	2481.98	960.655
2483.91	744.215	2483.91	878.482	2483.91	1070.48	2483.91	1444.06	2483.91	1002.1	2483.91	967.998	2483.91	1305.29	2483.91	900.658
2485.83	673.033	2485.83	828.745	2485.83	1018.88	2485.83	1401	2485.83	935.904	2485.83	903.597	2485.83	1309.39	2485.83	835.483
2487.76	669.656	2487.76	864.224	2487.76	926.83	2487.76	1353.83	2487.76	993.307	2487.76	967.14	2487.76	1338.87	2487.76	864.104
2489.69	727.062	2489.69	922.345	2489.69	840.547	2489.69	1372.65	2489.69	941.567	2489.69	987.679	2489.69	1295.11	2489.69	788.483
2491.62	695.452	2491.62	864.181	2491.62	895.989	2491.62	1409.79	2491.62	996.465	2491.62	959.939	2491.62	1348.97	2491.62	798.406
2493.55	696.19	2493.55	747.653	2493.55	910.468	2493.55	1352.6	2493.55	1024.93	2493.55	830.983	2493.55	1189.92	2493.55	794.283
2495.48	686.928	2495.48	734.641	2495.48	883.491	2495.48	1403.88	2495.48	1081.75	2495.48	966.343	2495.48	1220.45	2495.48	835.023
2497.41	719.631	2497.41	840.349	2497.41	918.049	2497.41	1450.19	2497.41	1071.22	2497.41	977.764	2497.41	1228.56	2497.41	782.207
2499.33	807.142	2499.33	908.237	2499.33	919.548	2499.33	1470.62	2499.33	979.518	2499.33	918.94	2499.33	1259.48	2499.33	765.648
2501.26	703.735	2501.26	885.75	2501.26	894.711	2501.26	1386.58	2501.26	994.102	2501.26	825.727	2501.26	1231.83	2501.26	766.327
2503.19	589.014	2503.19	888.338	2503.19	955.606	2503.19	1425.86	2503.19	1055.36	2503.19	841.427	2503.19	1197.62	2503.19	783.197
2505.12	637.269	2505.12	789.199	2505.12	961.773	2505.12	1432.56	2505.12	985.517	2505.12	883.497	2505.12	1245.39	2505.12	816.798
2507.05	588.814	2507.05	603.618	2507.05	905.176	2507.05	1337.05	2507.05	939.17	2507.05	821.237	2507.05	1227.26	2507.05	802.435
2508.98	607.044	2508.98	787.555	2508.98	970.594	2508.98	1360.99	2508.98	1065.28	2508.98	867.997	2508.98	1212.77	2508.98	765.443
2510.91	828.295	2510.91	1029.17	2510.91	959.347	2510.91	1353.23	2510.91	1176.56	2510.91	978.139	2510.91	1259.34	2510.91	791.46
2512.83	644.996	2512.83	729.975	2512.83	881.92	2512.83	1338.08	2512.83	1086.05	2512.83	964.648	2512.83	1229.35	2512.83	860.125
2514.76	612.843	2514.76	824.69	2514.76	616.653	2514.76	1148.18	2514.76	813.195	2514.76	750.008	2514.76	1059.93	2514.76	548.521
2516.69	618.434	2516.69	844.088	2516.69	929.704	2516.69	1251.26	2516.69	1065.48	2516.69	872.353	2516.69	1299.55	2516.69	744.354
2518.62	665.265	2518.62	873.615	2518.62	909.435	2518.62	1459.72	2518.62	1179.93	2518.62	1139.46	2518.62	1349.96	2518.62	860.835
2520.55	711.482	2520.55	976.218	2520.55	894.733	2520.55	1371.23	2520.55	945.616	2520.55	787.504	2520.55	1198.89	2520.55	673.574
2522.47	737.832	2522.47	845.269	2522.47	884.787	2522.47	1357.85	2522.47	987.502	2522.47	850.947	2522.47	1223.54	2522.47	682.624
2524.4	724.479	2524.4	835.81	2524.4	936.373	2524.4	1471.22	2524.4	1052.31	2524.4	721.507	2524.4	1217.29	2524.4	742.117
2526.33	598.869	2526.33	763.853	2526.33	914.318	2526.33	1397.3	2526.33	1080.75	2526.33	782.824	2526.33	1238.7	2526.33	788.698
2528.26	542.162	2528.26	771.742	2528.26	1073.74	2528.26	1434.47	2528.26	1198.49	2528.26	971.981	2528.26	1334.25	2528.26	916.329
2530.19	660.175	2530.19	775.858	2530.19	1026.01	2530.19	1395.2	2530.19	1144.96	2530.19	940.19	2530.19	1251.71	2530.19	842.635
2532.12	825.529	2532.12	848.534	2532.12	881	2532.12	1288.71	2532.12	1014.57	2532.12	778.72	2532.12	1059.63	2532.12	661.183
2534.05	816.511	2534.05	822.666	2534.05	862.574	2534.05	1294.37	2534.05	1038.89	2534.05	832.107	2534.05	1111.98	2534.05	679.287
2535.97	744.726	2535.97	870.485	2535.97	844.443	2535.97	1365.86	2535.97	1004.14	2535.97	851.448	2535.97	1232.69	2535.97	728.394
2537.9	727.775	2537.9	996.878	2537.9	828.929	2537.9	1382.71	2537.9	940.061	2537.9	811.348	2537.9	1188.18	2537.9	663.179
2539.83	708.915	2539.83	859.692	2539.83	873.238	2539.83	1408.94	2539.83	1052.28	2539.83	895.104	2539.83	1259.03	2539.83	730.248
2541.76	733.362	2541.76	852.55	2541.76	890.499	2541.76	1460.06	2541.76	1138.56	2541.76	924.945	2541.76	1404.34	2541.76	812.459
2543.69	666.312	2543.69	820.422	2543.69	1011.16	2543.69	1507.87	2543.69	1190.09	2543.69	1009.72	2543.69	1424.21	2543.69	782.646
2545.62	684.165	2545.62	901.302	2545.62	1063.27	2545.62	1400.39	2545.62	1046.95	2545.62	1093.84	2545.62	1296.79	2545.62	816.139
2547.55	705.447	2547.55	918.484	2547.55	864.466	2547.55	1419.86	2547.55	1049.45	2547.55	964.042	2547.55	1239.74	2547.55	804.269
2549.47	792.672	2549.47	900.585	2549.47	946.042	2549.47	1632.1	2549.47	1167.76	2549.47	1015.07	2549.47	1408.9	2549.47	886.269
2551.4	877.742	2551.4	1042.89	2551.4	1117.06	2551.4	1689.61	2551.4	1198.2	2551.4	1040.72	2551.4	1442.37	2551.4	848.913
2553.33	682.011	2553.33	914.082	2553.33	1012.6	2553.33	1458.48	2553.33	1130.78	2553.33	861.319	2553.33	1314.49	2553.33	762.08
2555.26	656.005	2555.26	811.242	2555.26	987.453	2555.26	1437.62	2555.26	1128.86	2555.26	1011.13	2555.26	1366.15	2555.26	874.442
2557.19	748.992	2557.19	929.494	2557.19	1063.82	2557.19	1561.76	2557.19	1218.78	2557.19	1159.79	2557.19	1445.25	2557.19	890.087
2559.12	717.265	2559.12	945.99	2559.12	1141.88	2559.12	1525.93	2559.12	1215.36	2559.12	1009.51	2559.12	1412.65	2559.12	827.48
2561.05	790.949	2561.05	882.783	2561.05	1279.09	2561.05	1675.19	2561.05	1171.32	2561.05	1053.59	2561.05	1481.61	2561.05	962.543
2562.97	694.36	2562.97	813.044	2562.97	1115.98	2562.97	1745.69	2562.97	1290.77	2562.97	1038.28	2562.97	1505.88	2562.97	919.745
2564.9	859.854	2564.9	899.683	2564.9	1210.99	2564.9	1469.03	2564.9	1442.58	2564.9	1046.63	2564.9	1538.95	2564.9	968.111
2566.83	869.579	2566.83	964.922	2566.83	1244.03	2566.83	1653.48	2566.83	1156.41	2566.83	1170.14	2566.83	1369.82	2566.83	937.949
2568.76	838.766	2568.76	919.583	2568.76	1032.77	2568.76	1529.7	2568.76	1398.22	2568.76	1134.95	2568.76	1292.13	2568.76	828.61
2570.69	666.633	2570.69	799.315	2570.69	1108.74	2570.69	1667.55	2570.69	1355.59	2570.69	1282.29	2570.69	1485.22	2570.69	893.585
2572.61	682.832	2572.61	880.403	2572.61	1076.68	2572.61	1831.9	2572.61	1502.52	2572.61	1256.94	2572.61	1567.31	2572.61	877.185
2574.54	958.777	2574.54	981.216	2574.54	966.698	2574.54	1608.64	2574.54	1276.69	2574.54	974.365	2574.54	1426.9	2574.54	796.043
2576.47	810.28	2576.47	943.112	2576.47	1195.03	2576.47	1581.02	2576.47	1336.88	2576.47	1129.28	2576.47	1456.73	2576.47	911.537
2578.4	811.1	2578.4	959.69	2578.4	1212.99	2578.4	1692.74	2578.4	1344.38	2578.4	1199.23	2578.4	1499.1	2578.4	880.709
2580.33	899.009	2580.33	1037.73	2580.33	1239.96	2580.33	1929.16	2580.33	1563.96	2580.33	1400.46	2580.33	1676.04	2580.33	1022.47
2582.26	946.607	2582.26	1144.68	2582.26	1195.47	2582.26	1919.91	2582.26	1607.14	2582.26	1344.25	2582.26	1692.1	2582.26	1080.93
2584.19	979.115	2584.19	1137.83	2584.19	1079.72	2584.19	1869.97	2584.19	1354.47	2584.19	1195.66	2584.19	1642.98	2584.19	960.786
2586.11	1006.28	2586.11	1172.48	2586.11	1006.67	2586.11	1769.18	2586.11	1271.74	2586.11	1176.54	2586.11	1597.41	2586.11	869.734
2588.04	950.304	2588.04	1132.56	2588.04	1118.71	2588.04	1770.07	2588.04	1421.65	2588.04	1211.17	2588.04	1567.8	2588.04	904.496
2589.97	1024.5	2589.97	1106.22	2589.97	1315.28	2589.97	2015.24	2589.97	1654.82	2589.97	1484.07	2589.97	1771.75	2589.97	1152.26
2591.9	1066.45	2591.9	1139.31	2591.9	1240.33	2591.9	1888.54	2591.9	1501.92	2591.9	1473.04	2591.9	1761.94	2591.9	1043.51
2593.83	973.542	2593.83	1134.98	2593.83	1313.1	2593.83	2043.08	2593.83	1622.9	2593.83	1525.2	2593.83	1830.03	2593.83	1146.27
2595.76	1063.92	2595.76	1257.18	2595.76	1237.55	2595.76	2031	2595.76	1427.74	2595.76	1362.01	2595.76	1900.97	2595.76	1063.81
2597.69	1052.1	2597.69	1146.94	2597.69	1221.22	2597.69	2001.31	2597.69	1565.19	2597.69	1351.51	2597.69	1850.61	2597.69	1042.56
2599.61	998.87	2599.61	1305.28	2599.61	1291.66	2599.61	2130.62	2599.61	1572.39	2599.61	1446.69	2599.61	1764.5	2599.61	1208.72
2601.54	1131.35	2601.54	1198.01	2601.54	1281.94	2601.54	2235.59	2601.54	1701.9	2601.54	1685.7	2601.54	1981.48	2601.54	1361.69
2603.47	976.816	2603.47	1204.93	2603.47	1256.45	2603.47	2168.57	2603.47	1802.93	2603.47	1648.13	2603.47	2148.9	2603.47	1312.02
2605.4	963.153	2605.4	1316.44	2605.4	1306.24	2605.4	2187.12	2605.4	1767.82	2605.4	1626.64	2605.4	2074.25	2605.4	1257.91
2607.33	1214.86	2607.33	1424.93	2607.33	1397.4	2607.33	2404.2	2607.33	1826.58	2607.33	1867.58	2607.33	2156.67	2607.33	1340.67
2609.26	1263.8	2609.26	1489.25	2609.26	1391.3	2609.26	2467.31	2609.26	1893.55	2609.26	1957.41	2609.26	2317.47	2609.26	1364.81
2611.18	1214.55	2611.18	1385.87	2611.18	1427.93	2611.18	2400.29	2611.18	1896.87	2611.18	1932.85	2611.18	2310.18	2611.18	1337.15
2613.11	1330.06	2613.11	1331.7	2613.11	1603.09	2613.11	2541.02	2613.11	1981.05	2613.11	2057.29	2613.11	2357.79	2613.11	1403.3
2615.04	1302.27	2615.04	1445.97	2615.04	1560.94	2615.04	2580.8	2615.04	1972.01	2615.04	2035.86	2615.04	2343.7	2615.04	1431.68
2616.97	1311.73	2616.97	1524.92	2616.97	1546.6	2616.97	2441.54	2616.97	2116.76	2616.97	2221.7	2616.97	2422.05	2616.97	1520.66
2618.9	1466.79	2618.9	1565.72	2618.9	1547.38	2618.9	2278.78	2618.9	2115.35	2618.9	2046.37	2618.9	2447.11	2618.9	1450.32
2620.83	1373.48	2620.83	1546.54	2620.83	1671.93	2620.83	2700.52	2620.83	2168.44	2620.83	2237.5	2620.83	2644.68	2620.83	1598.93
2622.76	1316.73	2622.76	1542.47	2622.76	1630.65	2622.76	2897.38	2622.76	2163.23	2622.76	2401.55	2622.76	2672.75	2622.76	1725.4
2624.68	1531.21	2624.68	1721.09	2624.68	1862.78	2624.68	3115.3	2624.68	2363.43	2624.68	2587	2624.68	2884.83	2624.68	1964.16
2626.61	1663.13	2626.61	1891.8	2626.61	2014.79	2626.61	3222.63	2626.61	2618.96	2626.61	2656.57	2626.61	3123.55	2626.61	1976.29
2628.54	1693.66	2628.54	1925.67	2628.54	1847.53	2628.54	3267.66	2628.54	2593.6	2628.54	2624.89	2628.54	3163.2	2628.54	1980.53
2630.47	1798.44	2630.47	1931	2630.47	1802.2	2630.47	3453.98	2630.47	2573.13	2630.47	2791.02	2630.47	3260.41	2630.47	2150.9
2632.4	1932.37	2632.4	1972.14	2632.4	2007.62	2632.4	3597.91	2632.4	2789.48	2632.4	3040.95	2632.4	3477.8	2632.4	2269.82
2634.33	1941.05	2634.33	1977.79	2634.33	2187.23	2634.33	3742.72	2634.33	2955.57	2634.33	3275.08	2634.33	3637.18	2634.33	2382.72
2636.26	1924.82	2636.26	1973.2	2636.26	2271.57	2636.26	4003.37	2636.26	3139.88	2636.26	3484.81	2636.26	3819.56	2636.26	2476.21
2638.18	2140.59	2638.18	2106.9	2638.18	2259.21	2638.18	3997.13	2638.18	3128.87	2638.18	3446.73	2638.18	3817.8	2638.18	2400.65
2640.11	2286.43	2640.11	2259.37	2640.11	2466.93	2640.11	4164.28	2640.11	3349.25	2640.11	3759.22	2640.11	3937.64	2640.11	2665.96
2642.04	2217.3	2642.04	2459.24	2642.04	2427.34	2642.04	4470.13	2642.04	3453	2642.04	3538.4	2642.04	4064.63	2642.04	2840.46
2643.97	2256.75	2643.97	2425.97	2643.97	2610.45	2643.97	4376.95	2643.97	3568	2643.97	3958.23	2643.97	4338.41	2643.97	3022.08
2645.9	2320.81	2645.9	2434.78	2645.9	2622.93	2645.9	4540.63	2645.9	3620.66	2645.9	4014.26	2645.9	4441.03	2645.9	2995.21
2647.83	2558.84	2647.83	2645.76	2647.83	2684.7	2647.83	4705.49	2647.83	3693.76	2647.83	4436.32	2647.83	4521.58	2647.83	3249.36
2649.75	2519.22	2649.75	2701.97	2649.75	2973.82	2649.75	5133.26	2649.75	3967.86	2649.75	4931.6	2649.75	4856.18	2649.75	3398.28
2651.68	2462.64	2651.68	2628.89	2651.68	2996.44	2651.68	5566.85	2651.68	4113.99	2651.68	5021.12	2651.68	5210.83	2651.68	3587.09
2653.61	2748.55	2653.61	2856.07	2653.61	3139.91	2653.61	5740.71	2653.61	4375.84	2653.61	5021.15	2653.61	5473.2	2653.61	3795.49
2655.54	2904.42	2655.54	3070.5	2655.54	3199.09	2655.54	5772.89	2655.54	4525.12	2655.54	5261.85	2655.54	5689.4	2655.54	4038.15
2657.47	2977.39	2657.47	3244.95	2657.47	3349.37	2657.47	5859.09	2657.47	4563.72	2657.47	5815.89	2657.47	5871.13	2657.47	4079.41
2659.4	3136.89	2659.4	3325.22	2659.4	3681.5	2659.4	6241.32	2659.4	4750.85	2659.4	6086.01	2659.4	6167.58	2659.4	4327
2661.32	3266.33	2661.32	3366.44	2661.32	3739.61	2661.32	6737.41	2661.32	5073.9	2661.32	6295.22	2661.32	6641.66	2661.32	4763.8
2663.25	3535.03	2663.25	3704.64	2663.25	3819.06	2663.25	7067.46	2663.25	5392.46	2663.25	6883.41	2663.25	6865.27	2663.25	4850.42
2665.18	3902.39	2665.18	3953.84	2665.18	4160.05	2665.18	7409.75	2665.18	5642.73	2665.18	7142.52	2665.18	7069.85	2665.18	5098.3
2667.11	3681.59	2667.11	3867.87	2667.11	4445.58	2667.11	7497.81	2667.11	5732.18	2667.11	7405.94	2667.11	7407.86	2667.11	5381.17
2669.04	4125.28	2669.04	4218.26	2669.04	4576.22	2669.04	7863.78	2669.04	6060.46	2669.04	7762.99	2669.04	7659.34	2669.04	5640.17
2670.97	4326.33	2670.97	4510.48	2670.97	4694.49	2670.97	8511.34	2670.97	6455.32	2670.97	8318.29	2670.97	8255.81	2670.97	5859.19
2672.9	4678.59	2672.9	4783.17	2672.9	5016	2672.9	8708.98	2672.9	6714.48	2672.9	8700.55	2672.9	8595.47	2672.9	6287.72
2674.82	4761.27	2674.82	4863.52	2674.82	5012.01	2674.82	8829.21	2674.82	6830.76	2674.82	9094.82	2674.82	8764.47	2674.82	6296.57
2676.75	4843.59	2676.75	5050.32	2676.75	5014.54	2676.75	9354.15	2676.75	6931.81	2676.75	9494.83	2676.75	8985.67	2676.75	6495.82
2678.68	5029.19	2678.68	5241.56	2678.68	5316.6	2678.68	9812.94	2678.68	7427.32	2678.68	9858.45	2678.68	9489.04	2678.68	7035.88
2680.61	5297.79	2680.61	5465.12	2680.61	5652.97	2680.61	10258	2680.61	7922.88	2680.61	10498.2	2680.61	10115.6	2680.61	7530.49
2682.54	5579.99	2682.54	5722.25	2682.54	5839.98	2682.54	10739.3	2682.54	8205.78	2682.54	11194.6	2682.54	10730.8	2682.54	7843.1
2684.47	5720.84	2684.47	5869.35	2684.47	5928.65	2684.47	11131.3	2684.47	8420.41	2684.47	11653.6	2684.47	11096.6	2684.47	8099.76
2686.39	5993.34	2686.39	6093.63	2686.39	6134.71	2686.39	11725.5	2686.39	8619.36	2686.39	11949.7	2686.39	11349.8	2686.39	8579.19
2688.32	6478.09	2688.32	6348.4	2688.32	6492.06	2688.32	12137.5	2688.32	9005.84	2688.32	12346.9	2688.32	11945	2688.32	9095.82
2690.25	6501.18	2690.25	6499.21	2690.25	6637.29	2690.25	12427.7	2690.25	9401.8	2690.25	12779	2690.25	12484.5	2690.25	9358.06
2692.18	6657.61	2692.18	6673.05	2692.18	6778.55	2692.18	12778.5	2692.18	9699.66	2692.18	13104.7	2692.18	12587	2692.18	9529.48
2694.11	6903.15	2694.11	6967.99	2694.11	6843.76	2694.11	13260.1	2694.11	9589.61	2694.11	13380.4	2694.11	12861.7	2694.11	9824.48
2696.04	6794.48	2696.04	7188.14	2696.04	7021.16	2696.04	13269.4	2696.04	10167.2	2696.04	13483.7	2696.04	13322.8	2696.04	10173.2
2697.97	6850.02	2697.97	7345.57	2697.97	7092.04	2697.97	13307.7	2697.97	10243.5	2697.97	13722.1	2697.97	13471.7	2697.97	10327.8
2699.89	7141.7	2699.89	7153.89	2699.89	7523.78	2699.89	13418.3	2699.89	10316.8	2699.89	14042.2	2699.89	13658.7	2699.89	10274
2701.82	7391.47	2701.82	7454.66	2701.82	7670.02	2701.82	13551.4	2701.82	10424.7	2701.82	14096.1	2701.82	13867.6	2701.82	10432.8
2703.75	7475.44	2703.75	7629.49	2703.75	7601.23	2703.75	13515.7	2703.75	10482.8	2703.75	14044	2703.75	13776	2703.75	10691.9
2705.68	7544.84	2705.68	7665.34	2705.68	7757.28	2705.68	13623.9	2705.68	10411	2705.68	14162.7	2705.68	13713.7	2705.68	10601.3
2707.61	7732.9	2707.61	8053.63	2707.61	8012.95	2707.61	13733.4	2707.61	10288.9	2707.61	14169.1	2707.61	13830	2707.61	10349.6
2709.54	8057.75	2709.54	8199.89	2709.54	8270.05	2709.54	13410.2	2709.54	10516.2	2709.54	14098.2	2709.54	13845.5	2709.54	10488.4
2711.47	8355.76	2711.47	8259.5	2711.47	8479.8	2711.47	13326.3	2711.47	10600.5	2711.47	14249.3	2711.47	13893.8	2711.47	10755.5
2713.39	8283.91	2713.39	8601.81	2713.39	8648.15	2713.39	13241.6	2713.39	10223.1	2713.39	14053.9	2713.39	13803.4	2713.39	10499.2
2715.32	8377.16	2715.32	8853.41	2715.32	8807.2	2715.32	12920.2	2715.32	10104.9	2715.32	13960.3	2715.32	13596.7	2715.32	10325.2
2717.25	8541.09	2717.25	8919.07	2717.25	8762.94	2717.25	12568.1	2717.25	10005.9	2717.25	13546.8	2717.25	13326.8	2717.25	10275.8
2719.18	8470.19	2719.18	8864.85	2719.18	8849.33	2719.18	12390.4	2719.18	9803.87	2719.18	13449.2	2719.18	13178.7	2719.18	10061.2
2721.11	8546.63	2721.11	8770.29	2721.11	8788.57	2721.11	12210.8	2721.11	9492.34	2721.11	13269.1	2721.11	13032.7	2721.11	9630.89
2723.04	8367.59	2723.04	8571.35	2723.04	8721.39	2723.04	11906.5	2723.04	9442.74	2723.04	13076.7	2723.04	12525.5	2723.04	9334.74
2724.96	8348.71	2724.96	8415.34	2724.96	8499.46	2724.96	11496	2724.96	9252.89	2724.96	12642.9	2724.96	12196.5	2724.96	9102.98
2726.89	8086.3	2726.89	7981.21	2726.89	8257.86	2726.89	11211	2726.89	8958.1	2726.89	12173.4	2726.89	12011.7	2726.89	8883.11
2728.82	7592.66	2728.82	7457.03	2728.82	8047.5	2728.82	10928.3	2728.82	8629.46	2728.82	11637.1	2728.82	11454.5	2728.82	8599.87
2730.75	7354.21	2730.75	7347.44	2730.75	7517.06	2730.75	10526.7	2730.75	8284.08	2730.75	10967.5	2730.75	10939.2	2730.75	8247.09
2732.68	6926.54	2732.68	7222	2732.68	6963.04	2732.68	9984.05	2732.68	7900.85	2732.68	10325.8	2732.68	10564.6	2732.68	7834.13
2734.61	6481.14	2734.61	6688.83	2734.61	6701.17	2734.61	9406.71	2734.61	7124.19	2734.61	9597.71	2734.61	9588.64	2734.61	7034.19
2736.53	6021.01	2736.53	6159.3	2736.53	6236.41	2736.53	8904.91	2736.53	6996.89	2736.53	9163.92	2736.53	9073.28	2736.53	6855.52
2738.46	5517.76	2738.46	5745.88	2738.46	6061.48	2738.46	8454.92	2738.46	6785.87	2738.46	8814.63	2738.46	8929.43	2738.46	6530.18
2740.39	5605.07	2740.39	5727.87	2740.39	5640.44	2740.39	8022.48	2740.39	6401.36	2740.39	8177.62	2740.39	8455.18	2740.39	6227.15
2742.32	4928.7	2742.32	5017.25	2742.32	5361.36	2742.32	7813.54	2742.32	6080.22	2742.32	7764.66	2742.32	7788.34	2742.32	5553.64
2744.25	4655.72	2744.25	4705.15	2744.25	4908.03	2744.25	7128.88	2744.25	5597.78	2744.25	7103.78	2744.25	7363.53	2744.25	5177.64
2746.18	4335.06	2746.18	4548.87	2746.18	4686.77	2746.18	6806.34	2746.18	5357.51	2746.18	6570.89	2746.18	6966.23	2746.18	4989.28
2748.11	3970.69	2748.11	4168.53	2748.11	4407.1	2748.11	6350.26	2748.11	5002.38	2748.11	6104.26	2748.11	6460.1	2748.11	4594.93
2750.03	3541.22	2750.03	3914.46	2750.03	4063.89	2750.03	5910.59	2750.03	4703.02	2750.03	5519.15	2750.03	5922.77	2750.03	4088.91
2751.96	3336.79	2751.96	3627.35	2751.96	3659	2751.96	5536.74	2751.96	4416.08	2751.96	5212.64	2751.96	5453.58	2751.96	3736.93
2753.89	3242.39	2753.89	3396.4	2753.89	3413.41	2753.89	5126.64	2753.89	4181.45	2753.89	4792.11	2753.89	5107.17	2753.89	3506.96
2755.82	2985.5	2755.82	3091.86	2755.82	3161.85	2755.82	4829.72	2755.82	3944.72	2755.82	4232.65	2755.82	4923.73	2755.82	3264.74
2757.75	2776.66	2757.75	2889.6	2757.75	3079.57	2757.75	4704.01	2757.75	3835.57	2757.75	4064.65	2757.75	4710.92	2757.75	3183.2
2759.68	2545.9	2759.68	2845.08	2759.68	2793.2	2759.68	4476.51	2759.68	3707.2	2759.68	4021.13	2759.68	4367.88	2759.68	2985.32
2761.61	2517.3	2761.61	2580.08	2761.61	2495.22	2761.61	4112.07	2761.61	3479.22	2761.61	3621.51	2761.61	4053.83	2761.61	2640.8
2763.53	2315.99	2763.53	2406.92	2763.53	2415.69	2763.53	4055.04	2763.53	3205.16	2763.53	3249.11	2763.53	3722.35	2763.53	2390.9
2765.46	2065.61	2765.46	2310.74	2765.46	2351.41	2765.46	3732.88	2765.46	3036.5	2765.46	3117.16	2765.46	3745.1	2765.46	2386.12
2767.39	2095.55	2767.39	2150.89	2767.39	2426.11	2767.39	3770.33	2767.39	3106.82	2767.39	3195.33	2767.39	3617.07	2767.39	2337.19
2769.32	1891.45	2769.32	2107.71	2769.32	2304.72	2769.32	3620.54	2769.32	3026.16	2769.32	2975.78	2769.32	3333.56	2769.32	2159.69
2771.25	1882.9	2771.25	2076.11	2771.25	2107.61	2771.25	3414.55	2771.25	2845.11	2771.25	2694.43	2771.25	3239.29	2771.25	1944.93
2773.18	1913.57	2773.18	1948.02	2773.18	2070.49	2773.18	3309.9	2773.18	2709.87	2773.18	2820.76	2773.18	3174.13	2773.18	1959.37
2775.1	1585.12	2775.1	1775.92	2775.1	2072.37	2775.1	3362.14	2775.1	2739.1	2775.1	2691.9	2775.1	2960.8	2775.1	1932.83
2777.03	1560.79	2777.03	1704.78	2777.03	2057.36	2777.03	3280.12	2777.03	2742.42	2777.03	2373.99	2777.03	2890.81	2777.03	1820.55
2778.96	1667.61	2778.96	1629.36	2778.96	1877.96	2778.96	2904.5	2778.96	2520.38	2778.96	2299.75	2778.96	2708.79	2778.96	1685.57
2780.89	1619.58	2780.89	1656.6	2780.89	1882.44	2780.89	2957.56	2780.89	2551.45	2780.89	2341.59	2780.89	2622.02	2780.89	1673.93
2782.82	1604.79	2782.82	1805.47	2782.82	1786.52	2782.82	3136.37	2782.82	2465.26	2782.82	2258.52	2782.82	2678.36	2782.82	1611.43
2784.75	1480.04	2784.75	1713.19	2784.75	1654.06	2784.75	2832.14	2784.75	2155.38	2784.75	2097.85	2784.75	2454.6	2784.75	1419.92
2786.68	1644.77	2786.68	1821.73	2786.68	1756.7	2786.68	2926.03	2786.68	2484.93	2786.68	2056.18	2786.68	2752.62	2786.68	1675.22
2788.6	1585.48	2788.6	1717.99	2788.6	1843.64	2788.6	2797.38	2788.6	2276.77	2788.6	2254.56	2788.6	2548.84	2788.6	1477.69
2790.53	1595.77	2790.53	1679.2	2790.53	1633.19	2790.53	2667.06	2790.53	2205.22	2790.53	1882.91	2790.53	2573.71	2790.53	1416.78
2792.46	1430.06	2792.46	1553.63	2792.46	1662.64	2792.46	2663.11	2792.46	2317.84	2792.46	1999.78	2792.46	2472.16	2792.46	1413.34
2794.39	1470.59	2794.39	1500.11	2794.39	1738.71	2794.39	2843.75	2794.39	2313.14	2794.39	2164.39	2794.39	2622.89	2794.39	1610.79
2796.32	1315.9	2796.32	1527.6	2796.32	1572.83	2796.32	2622.41	2796.32	2181.27	2796.32	1775.19	2796.32	2362.15	2796.32	1376.1
2798.25	1359.97	2798.25	1526.16	2798.25	1468.18	2798.25	2489.72	2798.25	2070.02	2798.25	1633.22	2798.25	2178.42	2798.25	1227.74
2800.18	1390.98	2800.18	1508.47	2800.18	1487.88	2800.18	2576.89	2800.18	2181.57	2800.18	1816.61	2800.18	2285.59	2800.18	1230.21
2802.1	1378.28	2802.1	1605.99	2802.1	1510.18	2802.1	2548.54	2802.1	2170.23	2802.1	1856.29	2802.1	2211.52	2802.1	1226.83
2804.03	1308.93	2804.03	1501.8	2804.03	1556.68	2804.03	2548.41	2804.03	2180.53	2804.03	1742.94	2804.03	2181.61	2804.03	1289.33
2805.96	1209.51	2805.96	1421.58	2805.96	1600.79	2805.96	2604.29	2805.96	2158.02	2805.96	1873.81	2805.96	2242.54	2805.96	1266.28
2807.89	1342.39	2807.89	1520.55	2807.89	1676.14	2807.89	2548.93	2807.89	2060.16	2807.89	1802.68	2807.89	2201.27	2807.89	1215.24
2809.82	1373.58	2809.82	1447.53	2809.82	1541.84	2809.82	2349.53	2809.82	2073.25	2809.82	1736.38	2809.82	2214.03	2809.82	1154.42
2811.74	1246.22	2811.74	1483.97	2811.74	1558.74	2811.74	2375.78	2811.74	2049.93	2811.74	1833.64	2811.74	2058.31	2811.74	1189.47
2813.67	1261.64	2813.67	1435.52	2813.67	1562.26	2813.67	2765.35	2813.67	2055.53	2813.67	1855.01	2813.67	2112.27	2813.67	1154.66
2815.6	1330.67	2815.6	1466.12	2815.6	1556.4	2815.6	2557.18	2815.6	2103.75	2815.6	1634.57	2815.6	2155.43	2815.6	1192.42
2817.53	1307.72	2817.53	1355.66	2817.53	1434.21	2817.53	2528.56	2817.53	2088.98	2817.53	1637.9	2817.53	2072.39	2817.53	1266.92
2819.46	1269.41	2819.46	1488.35	2819.46	1398.8	2819.46	2441.41	2819.46	2159.11	2819.46	1691.31	2819.46	2101.39	2819.46	1137.01
2821.39	1172.79	2821.39	1336.73	2821.39	1357.01	2821.39	2427.38	2821.39	2229.33	2821.39	1674.37	2821.39	2125.21	2821.39	1092.16
2823.32	1270.01	2823.32	1410.62	2823.32	1425.04	2823.32	2480.48	2823.32	2213.09	2823.32	1657.4	2823.32	2099.69	2823.32	1172.14
2825.24	1220.65	2825.24	1387.65	2825.24	1496.87	2825.24	2555.92	2825.24	2237.33	2825.24	1693.96	2825.24	2055.48	2825.24	1177.43
2827.17	1229.69	2827.17	1279.27	2827.17	1437.74	2827.17	2449.95	2827.17	2138.79	2827.17	1642.85	2827.17	2041.84	2827.17	1046.5
2829.1	1191.35	2829.1	1308.38	2829.1	1405.22	2829.1	2376.63	2829.1	1928.71	2829.1	1475.66	2829.1	1976.07	2829.1	979.292
2831.03	1131.22	2831.03	1345.07	2831.03	1530.71	2831.03	2545.14	2831.03	2075.02	2831.03	1580.56	2831.03	2174.3	2831.03	1167.12
2832.96	1126.44	2832.96	1359.57	2832.96	1350.61	2832.96	2472.91	2832.96	1918.7	2832.96	1562.86	2832.96	1834.11	2832.96	1041.13
2834.89	1465.46	2834.89	1536.63	2834.89	1454.45	2834.89	2522.25	2834.89	2027.63	2834.89	1765.3	2834.89	2022.38	2834.89	1133.97
2836.82	1027.57	2836.82	1286.3	2836.82	1419.66	2836.82	2207.67	2836.82	2016.18	2836.82	1649.64	2836.82	1990.11	2836.82	1090.47
2838.74	1163.17	2838.74	1381.06	2838.74	1569.08	2838.74	2374.69	2838.74	2151.8	2838.74	1601.06	2838.74	2071.61	2838.74	1121.06
2840.67	1298.75	2840.67	1324.2	2840.67	1595.12	2840.67	2465.8	2840.67	2176.92	2840.67	1817.4	2840.67	2153.8	2840.67	1247.22
2842.6	1094.29	2842.6	1250.08	2842.6	1633.9	2842.6	2380.98	2842.6	2023.29	2842.6	1679.12	2842.6	1960.61	2842.6	1163.22
2844.53	1228.33	2844.53	1321.74	2844.53	1583.24	2844.53	2401.41	2844.53	2160.6	2844.53	1703.77	2844.53	2132.38	2844.53	1183.29
2846.46	1308.81	2846.46	1491.08	2846.46	1529.15	2846.46	2434.87	2846.46	2218.58	2846.46	1643.38	2846.46	2133.09	2846.46	1214.51
2848.39	1292.31	2848.39	1504.9	2848.39	1484.32	2848.39	2392.79	2848.39	2011.41	2848.39	1585.26	2848.39	2066.1	2848.39	1159.97
2850.32	1129.93	2850.32	1289.61	2850.32	1419.87	2850.32	2479.98	2850.32	1996.41	2850.32	1581.77	2850.32	1957.56	2850.32	1059.3
2852.24	1171.56	2852.24	1327.01	2852.24	1279.93	2852.24	2315.66	2852.24	1998.94	2852.24	1509.12	2852.24	1882.77	2852.24	918.462
2854.17	1171.42	2854.17	1474.88	2854.17	1372.68	2854.17	2291.21	2854.17	2061.42	2854.17	1594.56	2854.17	2096.98	2854.17	1108.55
2856.1	1007.55	2856.1	1280.3	2856.1	1469.18	2856.1	2531.54	2856.1	2119.22	2856.1	1729.57	2856.1	2053.85	2856.1	1180.65
2858.03	1252.99	2858.03	1365.21	2858.03	1572.79	2858.03	2601.91	2858.03	2148.81	2858.03	1528.84	2858.03	1958.81	2858.03	1118.71
2859.96	1323.15	2859.96	1364.71	2859.96	1369.87	2859.96	2385.48	2859.96	1993.94	2859.96	1492.09	2859.96	1791.19	2859.96	982.535
2861.89	1270.27	2861.89	1519.28	2861.89	1474.75	2861.89	2485.48	2861.89	2177.03	2861.89	1688.39	2861.89	2059.34	2861.89	1173.31
2863.81	1204.09	2863.81	1476.62	2863.81	1544.24	2863.81	2526.13	2863.81	2208.39	2863.81	1778.16	2863.81	2114.62	2863.81	1167.22
2865.74	1052.89	2865.74	1274.12	2865.74	1436.55	2865.74	2345.8	2865.74	2009.98	2865.74	1491.54	2865.74	1982.17	2865.74	1063.79
2867.67	1192.45	2867.67	1264.74	2867.67	1331.51	2867.67	2400.63	2867.67	2049.45	2867.67	1629.9	2867.67	2072.8	2867.67	1084.93
2869.6	1191.92	2869.6	1426.38	2869.6	1541.96	2869.6	2504.39	2869.6	2143.68	2869.6	1925.46	2869.6	2071.12	2869.6	1218.82
2871.53	1264.61	2871.53	1460.67	2871.53	1589.57	2871.53	2478.56	2871.53	2064.07	2871.53	1835.32	2871.53	2070.95	2871.53	1218.32
2873.46	1221.8	2873.46	1396.43	2873.46	1486.32	2873.46	2455.81	2873.46	2031.18	2873.46	1643.71	2873.46	2085.12	2873.46	1072.57
2875.39	1109.87	2875.39	1321.57	2875.39	1520.54	2875.39	2527.83	2875.39	2210.04	2875.39	1693.52	2875.39	2180.82	2875.39	1095.98
2877.31	1296.12	2877.31	1414.45	2877.31	1507.65	2877.31	2534.25	2877.31	2381.63	2877.31	1733.44	2877.31	2162.65	2877.31	1193.71
2879.24	1099.51	2879.24	1340	2879.24	1438.91	2879.24	2460.56	2879.24	2167.21	2879.24	1597.36	2879.24	2029.42	2879.24	1075.57
2881.17	1087.8	2881.17	1424.83	2881.17	1509.64	2881.17	2683.61	2881.17	2139.25	2881.17	1723	2881.17	2165.63	2881.17	1172.79
2883.1	1130.52	2883.1	1329.99	2883.1	1627.16	2883.1	2558.31	2883.1	2480.89	2883.1	1807.53	2883.1	2173.83	2883.1	1261.35
2885.03	1145.37	2885.03	1385.65	2885.03	1395.7	2885.03	2581.56	2885.03	2191.69	2885.03	1733.21	2885.03	2144.87	2885.03	1049.49
2886.96	1190.23	2886.96	1433.43	2886.96	1554.42	2886.96	2777.67	2886.96	2355.94	2886.96	1605.61	2886.96	2275.15	2886.96	1238.8
2888.88	1247.37	2888.88	1415.59	2888.88	1467.09	2888.88	2633.62	2888.88	2494.1	2888.88	1841.53	2888.88	2258.06	2888.88	1209.8
2890.81	1358.87	2890.81	1486.04	2890.81	1517.1	2890.81	2591.96	2890.81	2320.58	2890.81	1930.93	2890.81	2158.28	2890.81	1241.22
2892.74	1338.36	2892.74	1484.05	2892.74	1439.77	2892.74	2485.18	2892.74	2180.05	2892.74	1899.29	2892.74	2206.28	2892.74	1182.31
2894.67	1258.95	2894.67	1410.92	2894.67	1477.06	2894.67	2529.75	2894.67	2372.25	2894.67	1842.33	2894.67	2297.18	2894.67	1172.76
2896.6	1224.11	2896.6	1387.17	2896.6	1523.78	2896.6	2612.26	2896.6	2413.28	2896.6	1922.14	2896.6	2322.41	2896.6	1210.5
2898.53	1263.19	2898.53	1447.11	2898.53	1543.13	2898.53	2685.13	2898.53	2300.22	2898.53	1916.49	2898.53	2502.31	2898.53	1248.54
2900.45	1157.94	2900.45	1350.82	2900.45	1399.89	2900.45	2669.1	2900.45	2253.78	2900.45	1800.27	2900.45	2471.74	2900.45	1217.44
2902.38	1388.17	2902.38	1458.13	2902.38	1426.6	2902.38	2709.2	2902.38	2407.43	2902.38	1789.26	2902.38	2311.45	2902.38	1180.29
2904.31	1395.48	2904.31	1503.27	2904.31	1664.62	2904.31	2918.21	2904.31	2483.7	2904.31	1798.86	2904.31	2458.41	2904.31	1226.05
2906.24	1212.24	2906.24	1382.14	2906.24	1491.79	2906.24	2621.1	2906.24	2308.72	2906.24	1743.42	2906.24	2230.65	2906.24	1175.37
2908.17	1244.07	2908.17	1477.64	2908.17	1553.35	2908.17	2754.77	2908.17	2300.24	2908.17	1997.83	2908.17	2410.96	2908.17	1222.87
2910.1	1247.65	2910.1	1434.57	2910.1	1546.62	2910.1	2774.07	2910.1	2440.31	2910.1	1763.97	2910.1	2385.62	2910.1	1234.93
2912.03	1439.38	2912.03	1542.05	2912.03	1494.56	2912.03	2765.48	2912.03	2379.74	2912.03	1863.06	2912.03	2325.78	2912.03	1202.08
2913.95	1439.08	2913.95	1528.49	2913.95	1471.77	2913.95	2735.48	2913.95	2569.81	2913.95	1866.77	2913.95	2357.63	2913.95	1292.27
2915.88	1365.41	2915.88	1506.87	2915.88	1513.91	2915.88	2907.19	2915.88	2559.53	2915.88	1833.56	2915.88	2393.93	2915.88	1270.15
2917.81	1335.54	2917.81	1461.47	2917.81	1484.03	2917.81	2923.11	2917.81	2442.65	2917.81	1950.54	2917.81	2401.19	2917.81	1283.72
2919.74	1265.16	2919.74	1408.03	2919.74	1541.29	2919.74	3043.05	2919.74	2548.1	2919.74	2065.13	2919.74	2531.86	2919.74	1422.71
2921.67	1198.32	2921.67	1546.92	2921.67	1479.11	2921.67	2883.75	2921.67	2540.24	2921.67	1986.4	2921.67	2576.05	2921.67	1321.32
2923.6	1280.34	2923.6	1658.08	2923.6	1505.61	2923.6	2885.96	2923.6	2611.67	2923.6	2057.25	2923.6	2532.07	2923.6	1199.88
2925.53	1318.59	2925.53	1493.99	2925.53	1691.68	2925.53	3229.51	2925.53	2688.24	2925.53	2188.91	2925.53	2690	2925.53	1438.42
2927.45	1349.84	2927.45	1537.56	2927.45	1511.21	2927.45	3200.77	2927.45	2497.78	2927.45	1976.37	2927.45	2655.69	2927.45	1310.55
2929.38	1416.51	2929.38	1615.18	2929.38	1799.01	2929.38	3033.55	2929.38	2776.34	2929.38	2321.06	2929.38	2853.59	2929.38	1432.56
2931.31	1315.81	2931.31	1434.39	2931.31	1641.46	2931.31	2945.63	2931.31	2531.66	2931.31	2013.53	2931.31	2627.44	2931.31	1334.64
2933.24	1364.25	2933.24	1526.94	2933.24	1567.59	2933.24	3007.86	2933.24	2608.29	2933.24	1982.79	2933.24	2670.65	2933.24	1296.4
2935.17	1539.71	2935.17	1625.26	2935.17	1682.73	2935.17	3094.74	2935.17	2810.6	2935.17	2122.07	2935.17	2828.22	2935.17	1451.7
2937.1	1356.36	2937.1	1426.58	2937.1	1644.14	2937.1	2907.25	2937.1	2786.04	2937.1	2162.3	2937.1	2900.5	2937.1	1368.83
2939.02	1425.85	2939.02	1509.54	2939.02	1707.61	2939.02	3102.99	2939.02	2787.44	2939.02	2083.75	2939.02	2897.03	2939.02	1444.78
2940.95	1416.16	2940.95	1616.2	2940.95	1877.69	2940.95	3275.13	2940.95	2766.9	2940.95	2174.69	2940.95	2976.45	2940.95	1577.18
2942.88	1314.81	2942.88	1523.89	2942.88	1768.8	2942.88	3169.05	2942.88	2697.75	2942.88	2203.31	2942.88	2940.67	2942.88	1512.76
2944.81	1425.3	2944.81	1623.73	2944.81	1613.26	2944.81	3070.54	2944.81	2743.37	2944.81	2143.36	2944.81	2840.28	2944.81	1519.71
2946.74	1440.92	2946.74	1672.58	2946.74	1742.73	2946.74	3106.69	2946.74	2888.72	2946.74	2244.2	2946.74	2898.73	2946.74	1577.19
2948.67	1467.66	2948.67	1547.26	2948.67	1655.67	2948.67	3267.18	2948.67	2813.97	2948.67	2298.42	2948.67	2785.45	2948.67	1471.47
2950.59	1384.43	2950.59	1652.47	2950.59	1692.8	2950.59	3253.18	2950.59	2736.55	2950.59	2083.68	2950.59	2675.26	2950.59	1417.85
2952.52	1260.6	2952.52	1577.12	2952.52	1621.88	2952.52	3193.15	2952.52	2696.42	2952.52	1950.03	2952.52	2742.51	2952.52	1401.9
2954.45	1453.02	2954.45	1776.81	2954.45	1630.46	2954.45	3267.04	2954.45	2755.9	2954.45	2139.48	2954.45	2843.32	2954.45	1506.57
2956.38	1267.93	2956.38	1478.96	2956.38	1540.58	2956.38	3069.55	2956.38	2673.46	2956.38	2156.01	2956.38	2748.44	2956.38	1324.18
2958.31	1293.85	2958.31	1469.3	2958.31	1740.73	2958.31	3107.05	2958.31	2771.46	2958.31	2211.22	2958.31	2768.92	2958.31	1415.46
2960.24	1352.01	2960.24	1487.56	2960.24	1657.36	2960.24	3079.01	2960.24	2696.92	2960.24	2034.32	2960.24	2705.24	2960.24	1407.46
2962.17	1368.81	2962.17	1513.66	2962.17	1671.85	2962.17	3150.95	2962.17	2784.62	2962.17	2015.46	2962.17	2674.79	2962.17	1347.72
2964.09	1432.04	2964.09	1584.38	2964.09	1512.21	2964.09	2990.11	2964.09	2547.11	2964.09	1952.49	2964.09	2545.65	2964.09	1324.94
2966.02	1361.09	2966.02	1523.22	2966.02	1351.09	2966.02	2748.67	2966.02	2313.95	2966.02	1744.84	2966.02	2395.6	2966.02	1232.37
2967.95	1230.12	2967.95	1397.24	2967.95	1594.88	2967.95	2851.5	2967.95	2601.91	2967.95	1914.03	2967.95	2529.3	2967.95	1345.79
2969.88	1226.76	2969.88	1336.77	2969.88	1681.3	2969.88	2972.03	2969.88	2658.17	2969.88	2122.55	2969.88	2558.17	2969.88	1429.37
2971.81	1256.03	2971.81	1403.78	2971.81	1486.25	2971.81	2728.47	2971.81	2296.32	2971.81	1863.56	2971.81	2291.48	2971.81	1225.38
2973.74	1290.42	2973.74	1449.43	2973.74	1578.25	2973.74	2698.82	2973.74	2379.45	2973.74	1898.28	2973.74	2419.61	2973.74	1254.91
2975.66	1283.63	2975.66	1432.05	2975.66	1467.45	2975.66	2765.48	2975.66	2494.68	2975.66	1896.27	2975.66	2330.71	2975.66	1199.74
2977.59	1346.59	2977.59	1488.97	2977.59	1487.11	2977.59	2642.03	2977.59	2371.66	2977.59	1867.91	2977.59	2311.6	2977.59	1172.23
2979.52	1224.3	2979.52	1450.3	2979.52	1498.37	2979.52	2558.29	2979.52	2283.24	2979.52	1525.58	2979.52	2063.34	2979.52	1113.38
2981.45	1298.31	2981.45	1345.73	2981.45	1501.77	2981.45	2607.44	2981.45	2322	2981.45	1591.62	2981.45	2148.66	2981.45	1162.44
2983.38	1298.63	2983.38	1461.57	2983.38	1519.87	2983.38	2614.76	2983.38	2235.01	2983.38	1724.88	2983.38	2108.81	2983.38	1232.2
2985.31	1121.8	2985.31	1342.29	2985.31	1489.78	2985.31	2635.07	2985.31	2166.81	2985.31	1668.44	2985.31	2171.02	2985.31	1244.2
2987.24	1045.23	2987.24	1251.77	2987.24	1420.11	2987.24	2541.29	2987.24	2067.2	2987.24	1598.5	2987.24	2065.98	2987.24	1046.44
2989.16	1086.31	2989.16	1271.82	2989.16	1345.86	2989.16	2394.38	2989.16	1968.94	2989.16	1614.39	2989.16	1991.33	2989.16	1007.29
2991.09	1146.34	2991.09	1283.23	2991.09	1387.39	2991.09	2370.56	2991.09	2062.28	2991.09	1724.77	2991.09	2007.2	2991.09	1090.06
2993.02	1086.44	2993.02	1177.61	2993.02	1373.98	2993.02	2293.16	2993.02	1985.84	2993.02	1619.63	2993.02	1900.73	2993.02	1051.81
2994.95	921.048	2994.95	1108.79	2994.95	1287.85	2994.95	2303.01	2994.95	1968.94	2994.95	1522.71	2994.95	1816.31	2994.95	961.053
2996.88	987.754	2996.88	1296.54	2996.88	1444.77	2996.88	2263.62	2996.88	1967.69	2996.88	1614.81	2996.88	1859.46	2996.88	935.624
2998.81	939.398	2998.81	1156.86	2998.81	1438.72	2998.81	2192.68	2998.81	2056.23	2998.81	1504.56	2998.81	1837.13	2998.81	1053.19
3000.74	1084.82	3000.74	1230.24	3000.74	1323.72	3000.74	1971.7	3000.74	1893.66	3000.74	1345.92	3000.74	1698.14	3000.74	857.063
3002.66	902.199	3002.66	1220.82	3002.66	1367.89	3002.66	2210.02	3002.66	1848.85	3002.66	1433.14	3002.66	1718.57	3002.66	917.386
3004.59	798.888	3004.59	1044.84	3004.59	1066.59	3004.59	2195.31	3004.59	1841.52	3004.59	1240.41	3004.59	1625.88	3004.59	693.983
3006.52	1010.61	3006.52	1174.22	3006.52	1157.78	3006.52	2022.77	3006.52	1803.16	3006.52	1542.28	3006.52	1746.73	3006.52	811.991
3008.45	974.598	3008.45	1223.47	3008.45	1303.34	3008.45	2074.13	3008.45	1795.35	3008.45	1438.12	3008.45	1678.73	3008.45	916.829
3010.38	859.685	3010.38	1027.41	3010.38	1246.92	3010.38	2114.05	3010.38	1717.56	3010.38	1239.13	3010.38	1600.51	3010.38	800.302
3012.31	861.942	3012.31	1081.97	3012.31	1167.99	3012.31	2042.44	3012.31	1768.12	3012.31	1125.03	3012.31	1480.09	3012.31	747.437
3014.23	871.846	3014.23	1133.42	3014.23	1159.66	3014.23	2048.52	3014.23	1749.94	3014.23	1325.17	3014.23	1438.95	3014.23	794.587
3016.16	970.397	3016.16	1103.63	3016.16	1208.66	3016.16	2119.05	3016.16	1754.67	3016.16	1429.22	3016.16	1498.13	3016.16	779.02
3018.09	896.77	3018.09	979.867	3018.09	1112.2	3018.09	2014.17	3018.09	1772.71	3018.09	1277.15	3018.09	1417.8	3018.09	734.776
3020.02	873.019	3020.02	1047.83	3020.02	1162.33	3020.02	1750.58	3020.02	1615.64	3020.02	1175.51	3020.02	1348.26	3020.02	648.144
3021.95	861.39	3021.95	1039.8	3021.95	1031.74	3021.95	1764.06	3021.95	1671.33	3021.95	1107.9	3021.95	1335.44	3021.95	670.358
3023.88	974.24	3023.88	1162.3	3023.88	1197.63	3023.88	1851.85	3023.88	1604.11	3023.88	1290.31	3023.88	1513.01	3023.88	671.751
3025.8	872.27	3025.8	1079.58	3025.8	1035.65	3025.8	1628.64	3025.8	1547.93	3025.8	1079.87	3025.8	1382.44	3025.8	614.905
3027.73	844.043	3027.73	1136.73	3027.73	1176.33	3027.73	1854.05	3027.73	1593.98	3027.73	1183.57	3027.73	1399.36	3027.73	683.955
3029.66	777.508	3029.66	1087.01	3029.66	1222.36	3029.66	1952.57	3029.66	1543.93	3029.66	1190.32	3029.66	1348.47	3029.66	685.822
3031.59	767.142	3031.59	1001.74	3031.59	1257.48	3031.59	1944.76	3031.59	1600.23	3031.59	1181.46	3031.59	1375.72	3031.59	763.043
3033.52	821.399	3033.52	920.585	3033.52	1157.65	3033.52	1840.09	3033.52	1532.65	3033.52	1048.53	3033.52	1367.6	3033.52	720.237
3035.45	833.611	3035.45	1037.01	3035.45	1038.52	3035.45	1781.41	3035.45	1500.58	3035.45	1098.89	3035.45	1288.55	3035.45	659.9
3037.38	822.372	3037.38	1183.61	3037.38	1046.54	3037.38	1767.57	3037.38	1519.45	3037.38	1115.04	3037.38	1293.91	3037.38	696.95
3039.3	788.102	3039.3	1026.37	3039.3	1166.69	3039.3	1787.87	3039.3	1521.02	3039.3	1145.8	3039.3	1344.97	3039.3	675.038
3041.23	686.582	3041.23	887.44	3041.23	1172.83	3041.23	1790.09	3041.23	1606.8	3041.23	1255.41	3041.23	1376.3	3041.23	729.992
3043.16	784.798	3043.16	889.222	3043.16	993.476	3043.16	1744.26	3043.16	1448.68	3043.16	1085.8	3043.16	1203.55	3043.16	635.55
3045.09	909.153	3045.09	1019.63	3045.09	1040.14	3045.09	1626.56	3045.09	1478.59	3045.09	1155.65	3045.09	1276.66	3045.09	570.707
3047.02	816.325	3047.02	1000.45	3047.02	1031.08	3047.02	1642.8	3047.02	1338.35	3047.02	918.988	3047.02	1142.99	3047.02	512.956
3048.95	743.911	3048.95	909.549	3048.95	1068.7	3048.95	1815.36	3048.95	1333.85	3048.95	1021.32	3048.95	1240.12	3048.95	649.402
3050.88	830.095	3050.88	1006.7	3050.88	1141.84	3050.88	1854.14	3050.88	1380.71	3050.88	1039.44	3050.88	1196.26	3050.88	603.122
3052.8	793.095	3052.8	897.021	3052.8	1101.52	3052.8	1576.19	3052.8	1273.81	3052.8	900.52	3052.8	1188.37	3052.8	563.042
3054.73	808.725	3054.73	945.086	3054.73	1120.15	3054.73	1524.69	3054.73	1243.25	3054.73	1078.54	3054.73	1079.22	3054.73	609.314
3056.66	730.589	3056.66	1021.43	3056.66	1023.39	3056.66	1579.83	3056.66	1198.33	3056.66	1146.86	3056.66	975.8	3056.66	587.494
3058.59	636.614	3058.59	912.685	3058.59	995.924	3058.59	1609.77	3058.59	1292.34	3058.59	1066.33	3058.59	1221.4	3058.59	590.029
3060.52	713.961	3060.52	933.586	3060.52	1126.32	3060.52	1721.23	3060.52	1405.8	3060.52	1078.71	3060.52	1280.38	3060.52	627.488
3062.45	693.674	3062.45	1030.45	3062.45	961.903	3062.45	1664.08	3062.45	1193.54	3062.45	1001.17	3062.45	967.755	3062.45	573.732
3064.38	738.294	3064.38	1061.48	3064.38	899.762	3064.38	1527.67	3064.38	1156.85	3064.38	958.862	3064.38	922.621	3064.38	528.614
3066.3	793.933	3066.3	969.908	3066.3	1034.32	3066.3	1562.06	3066.3	1449.5	3066.3	1115.63	3066.3	1053.97	3066.3	579.666
3068.23	799.643	3068.23	1082.73	3068.23	1142.77	3068.23	1681.2	3068.23	1511.72	3068.23	1128.23	3068.23	1180.14	3068.23	719.048
3070.16	915.925	3070.16	1013.01	3070.16	935.58	3070.16	1499.99	3070.16	1006.07	3070.16	827.392	3070.16	1062.73	3070.16	418.019
3072.09	676.629	3072.09	1020.42	3072.09	981.891	3072.09	1651.96	3072.09	1277.96	3072.09	971.082	3072.09	1177.81	3072.09	516.931
3074.02	611.479	3074.02	745.071	3074.02	1029.93	3074.02	1624.81	3074.02	1312.87	3074.02	849.612	3074.02	1064.18	3074.02	608.257
3075.95	738.335	3075.95	954.727	3075.95	954.877	3075.95	1545.52	3075.95	1284.79	3075.95	925.024	3075.95	1064.33	3075.95	585.905
3077.87	768.341	3077.87	1012.29	3077.87	924.106	3077.87	1658.81	3077.87	1328.6	3077.87	1071.65	3077.87	1002.49	3077.87	626.303
3079.8	757.133	3079.8	858.861	3079.8	1030.99	3079.8	1724.38	3079.8	1358.19	3079.8	1064.05	3079.8	1122.39	3079.8	661.55
3081.73	686.806	3081.73	736.936	3081.73	1056.67	3081.73	1595.84	3081.73	1365.02	3081.73	940.67	3081.73	1159.28	3081.73	617.526
3083.66	640.528	3083.66	779.557	3083.66	960.122	3083.66	1547.17	3083.66	1365.4	3083.66	996.189	3083.66	1069.55	3083.66	599.749
3085.59	660.438	3085.59	831.972	3085.59	842.565	3085.59	1438.18	3085.59	1234.13	3085.59	947.642	3085.59	915.133	3085.59	504.254
3087.52	622.994	3087.52	830.992	3087.52	953.527	3087.52	1445.18	3087.52	1301.23	3087.52	940.048	3087.52	1046.64	3087.52	597.274
3089.45	796.376	3089.45	972.329	3089.45	979.872	3089.45	1577.58	3089.45	1239.33	3089.45	1222.44	3089.45	1092.09	3089.45	679.038
3091.37	624.923	3091.37	871.495	3091.37	1023.27	3091.37	1577.94	3091.37	1276.81	3091.37	911.028	3091.37	1087.06	3091.37	505.84
3093.3	758.056	3093.3	964.823	3093.3	938.92	3093.3	1437.71	3093.3	1163.07	3093.3	943.664	3093.3	980.553	3093.3	569.232
3095.23	813.135	3095.23	973.37	3095.23	1009.64	3095.23	1603.6	3095.23	1283.56	3095.23	939.624	3095.23	1079.62	3095.23	702.91
3097.16	666.298	3097.16	807.792	3097.16	897.399	3097.16	1513.41	3097.16	1265.87	3097.16	910.616	3097.16	1073.55	3097.16	508.583
3099.09	722.953	3099.09	875.364	3099.09	868.862	3099.09	1400.72	3099.09	1168.19	3099.09	927.439	3099.09	992.838	3099.09	465.8
3101.01	729.011	3101.01	938.2	3101.01	897.09	3101.01	1435.79	3101.01	1127.99	3101.01	886.558	3101.01	904.95	3101.01	507.587
3102.94	733.379	3102.94	953.928	3102.94	989.616	3102.94	1506.07	3102.94	1199.45	3102.94	848.827	3102.94	952.453	3102.94	565.494
3104.87	758.609	3104.87	952.107	3104.87	933.272	3104.87	1450.54	3104.87	1192.13	3104.87	890.381	3104.87	965.854	3104.87	514.963
3106.8	754.2	3106.8	960.236	3106.8	977.468	3106.8	1505.04	3106.8	1119.52	3106.8	1027.58	3106.8	972.692	3106.8	604.013
3108.73	603.241	3108.73	909.111	3108.73	989.246	3108.73	1464.82	3108.73	1108.64	3108.73	923.827	3108.73	996.291	3108.73	629.049
3110.66	617.418	3110.66	799.842	3110.66	805.023	3110.66	1323.34	3110.66	1041.52	3110.66	866.297	3110.66	814.81	3110.66	434.719
3112.59	627.329	3112.59	790.865	3112.59	803.029	3112.59	1383.28	3112.59	1048.65	3112.59	1068.74	3112.59	951.703	3112.59	465.728
3114.51	671.985	3114.51	848.72	3114.51	867.599	3114.51	1563.1	3114.51	1185.15	3114.51	995.406	3114.51	1025.14	3114.51	620.899
3116.44	563.562	3116.44	803.704	3116.44	1002.37	3116.44	1638.58	3116.44	1229.55	3116.44	1028.84	3116.44	1066.67	3116.44	692.627
3118.37	573.375	3118.37	837.075	3118.37	958.665	3118.37	1484.98	3118.37	1173.9	3118.37	937.861	3118.37	1095.48	3118.37	591.601
3120.3	504.499	3120.3	653.029	3120.3	828.09	3120.3	1522.32	3120.3	1152.95	3120.3	806.884	3120.3	1024.05	3120.3	531.571
3122.23	711.581	3122.23	856.822	3122.23	752.409	3122.23	1409.19	3122.23	929.356	3122.23	884.139	3122.23	811.039	3122.23	419.666
3124.16	794.263	3124.16	965.317	3124.16	916.055	3124.16	1386.23	3124.16	1074.9	3124.16	979.153	3124.16	985.479	3124.16	525.674
3126.09	718.655	3126.09	847.261	3126.09	968.168	3126.09	1379.91	3126.09	1180.09	3126.09	1046.31	3126.09	999.379	3126.09	598.914
3128.01	735.817	3128.01	844.82	3128.01	923.824	3128.01	1396.83	3128.01	1140.26	3128.01	987.659	3128.01	891.218	3128.01	596.235
3129.94	693.761	3129.94	881.908	3129.94	904.36	3129.94	1409.34	3129.94	1174.75	3129.94	817.991	3129.94	935.769	3129.94	628.044
3131.87	581.556	3131.87	827.728	3131.87	802.564	3131.87	1382.84	3131.87	1025.42	3131.87	704.357	3131.87	838.5	3131.87	461.959
3133.8	602.099	3133.8	776.042	3133.8	979.969	3133.8	1427.25	3133.8	1115.99	3133.8	988.794	3133.8	966.746	3133.8	550.323
3135.73	642.552	3135.73	820.895	3135.73	821.042	3135.73	1475.99	3135.73	1074.89	3135.73	944.241	3135.73	974.163	3135.73	559.677
3137.66	629.584	3137.66	885.239	3137.66	777.747	3137.66	1324.43	3137.66	932.929	3137.66	841.267	3137.66	912.859	3137.66	500.376
3139.59	661.923	3139.59	834.5	3139.59	984.228	3139.59	1412.1	3139.59	1204.62	3139.59	1029.04	3139.59	963.817	3139.59	508.82
3141.51	545.389	3141.51	738.516	3141.51	996.284	3141.51	1376.76	3141.51	1135.84	3141.51	968.526	3141.51	940.597	3141.51	513.65
3143.44	717.526	3143.44	923.435	3143.44	924.191	3143.44	1351.65	3143.44	1099.19	3143.44	1111.03	3143.44	947.75	3143.44	619.104
3145.37	694.306	3145.37	835.586	3145.37	947.101	3145.37	1546.77	3145.37	1246.99	3145.37	1072.11	3145.37	1045.64	3145.37	660.349
3147.3	698.938	3147.3	924.97	3147.3	872.06	3147.3	1436.95	3147.3	1044.43	3147.3	901.324	3147.3	950.099	3147.3	579.596
3149.23	606.698	3149.23	831.38	3149.23	825.886	3149.23	1314.72	3149.23	882.398	3149.23	944.048	3149.23	907.9	3149.23	536.422
3151.16	666.217	3151.16	804.575	3151.16	864.15	3151.16	1380.85	3151.16	941.617	3151.16	1013.56	3151.16	977.154	3151.16	630.666
3153.08	616.356	3153.08	754.811	3153.08	881.918	3153.08	1358.71	3153.08	926.572	3153.08	1016.85	3153.08	1003.92	3153.08	619.55
3155.01	600.035	3155.01	788.226	3155.01	953.619	3155.01	1479.23	3155.01	1067.22	3155.01	914.887	3155.01	1033.6	3155.01	638.864
3156.94	770.68	3156.94	881.443	3156.94	901.643	3156.94	1304.39	3156.94	1043.96	3156.94	902.26	3156.94	978.901	3156.94	570.652
3158.87	626.747	3158.87	681.764	3158.87	849.863	3158.87	1375.17	3158.87	1004.04	3158.87	961.697	3158.87	1050.32	3158.87	645.888
3160.8	524.232	3160.8	663.447	3160.8	876.669	3160.8	1240.77	3160.8	1054.67	3160.8	961.87	3160.8	914.66	3160.8	641.5
3162.73	466.431	3162.73	667.752	3162.73	760.821	3162.73	1172.41	3162.73	857.391	3162.73	864.616	3162.73	813.868	3162.73	472.378
3164.66	491.996	3164.66	760.978	3164.66	764.494	3164.66	1341.2	3164.66	898.714	3164.66	762.749	3164.66	812.522	3164.66	382.845
3166.58	557.79	3166.58	733.418	3166.58	638.246	3166.58	1326.49	3166.58	854.158	3166.58	749.295	3166.58	802.842	3166.58	415.356
3168.51	657.94	3168.51	704.498	3168.51	797.305	3168.51	1351.79	3168.51	941.873	3168.51	854.913	3168.51	870.733	3168.51	576.35
3170.44	673.987	3170.44	727.464	3170.44	1000.7	3170.44	1352.8	3170.44	1067.92	3170.44	1055.03	3170.44	1039.03	3170.44	720.194
3172.37	507.258	3172.37	611.043	3172.37	998.785	3172.37	1335.11	3172.37	1057.5	3172.37	1074.7	3172.37	1106.96	3172.37	709.69
3174.3	478.714	3174.3	601.585	3174.3	946.058	3174.3	1262.99	3174.3	1015.63	3174.3	925.621	3174.3	995.75	3174.3	565.415
3176.23	520.798	3176.23	748.953	3176.23	867.007	3176.23	1108.26	3176.23	878.67	3176.23	958.117	3176.23	853.08	3176.23	467.592
3178.15	464.727	3178.15	743.157	3178.15	752.988	3178.15	1208.54	3178.15	937.329	3178.15	884.73	3178.15	835.854	3178.15	488.563
3180.08	522.806	3180.08	631.551	3180.08	873.313	3180.08	1460.94	3180.08	1162.46	3180.08	896.61	3180.08	938.987	3180.08	619.171
3182.01	663.797	3182.01	791.163	3182.01	737.998	3182.01	1327.89	3182.01	895.664	3182.01	1011.7	3182.01	799.739	3182.01	456.89
3183.94	675.129	3183.94	835.696	3183.94	739.111	3183.94	1233.37	3183.94	926.584	3183.94	922.135	3183.94	915.871	3183.94	504.344
3185.87	510.597	3185.87	675.115	3185.87	858.235	3185.87	1223.17	3185.87	916.369	3185.87	1012.36	3185.87	908.046	3185.87	567.004
3187.8	644.178	3187.8	705.142	3187.8	844.991	3187.8	1317.99	3187.8	977.158	3187.8	930.157	3187.8	1028.52	3187.8	598.293
3189.72	660.981	3189.72	841.617	3189.72	737.976	3189.72	1277.9	3189.72	895.025	3189.72	949.546	3189.72	829.88	3189.72	493.872
3191.65	524.409	3191.65	698.54	3191.65	783.26	3191.65	1360.14	3191.65	901.602	3191.65	942.542	3191.65	882.423	3191.65	460.811
3193.58	502.509	3193.58	637.627	3193.58	869.306	3193.58	1366.64	3193.58	908.308	3193.58	867.233	3193.58	972.89	3193.58	553.845
3195.51	532.872	3195.51	688.262	3195.51	765.101	3195.51	1267.72	3195.51	821.976	3195.51	864.091	3195.51	946.901	3195.51	562.776
3197.44	449.525	3197.44	594.078	3197.44	700.862	3197.44	1233.12	3197.44	835.24	3197.44	833.621	3197.44	855.701	3197.44	495.479
3199.37	501.488	3199.37	638.75	3199.37	743.287	3199.37	1214.82	3199.37	821.046	3199.37	729.609	3199.37	871.357	3199.37	529.85
3201.3	671.236	3201.3	780.902	3201.3	766.416	3201.3	1146.11	3201.3	841.496	3201.3	902.357	3201.3	924.461	3201.3	543.545
3203.22	500.16	3203.22	728.855	3203.22	766.436	3203.22	1246.14	3203.22	805.428	3203.22	783.596	3203.22	922.857	3203.22	521.182
3205.15	384.011	3205.15	604.359	3205.15	758.758	3205.15	1169.7	3205.15	907.332	3205.15	854.18	3205.15	857.442	3205.15	584.632
3207.08	502.642	3207.08	647.948	3207.08	714.031	3207.08	1109.44	3207.08	960.751	3207.08	864.144	3207.08	829.138	3207.08	548.914
3209.01	514.468	3209.01	659.14	3209.01	835.918	3209.01	1207.53	3209.01	940.779	3209.01	788.812	3209.01	920.346	3209.01	564.277
3210.94	538.568	3210.94	675.033	3210.94	748.291	3210.94	1301.2	3210.94	845.84	3210.94	870.573	3210.94	897.693	3210.94	519.591
3212.87	543.231	3212.87	770.247	3212.87	742.845	3212.87	1288.46	3212.87	845.78	3212.87	983.893	3212.87	888.876	3212.87	573.807
3214.8	611.736	3214.8	820.708	3214.8	739.78	3214.8	1234.7	3214.8	797.639	3214.8	884.93	3214.8	952.225	3214.8	630.83
3216.72	559.407	3216.72	763.081	3216.72	587.207	3216.72	1163.18	3216.72	714.518	3216.72	744.404	3216.72	872.154	3216.72	481.188
3218.65	429.945	3218.65	680.454	3218.65	632.69	3218.65	1188.42	3218.65	726.214	3218.65	736.697	3218.65	880.401	3218.65	423.399
3220.58	452.491	3220.58	701.099	3220.58	729.108	3220.58	1159.6	3220.58	701.217	3220.58	789.535	3220.58	948.126	3220.58	479.314
3222.51	557.766	3222.51	754.758	3222.51	714.009	3222.51	1179.96	3222.51	806.169	3222.51	930.696	3222.51	972.17	3222.51	622.561
3224.44	361.684	3224.44	547.171	3224.44	778.617	3224.44	1216.81	3224.44	894.974	3224.44	1059.51	3224.44	903.781	3224.44	722.956
3226.37	472.908	3226.37	730.457	3226.37	847.325	3226.37	1291.47	3226.37	760.861	3226.37	945.594	3226.37	996.343	3226.37	623.084
3228.29	582.242	3228.29	788.972	3228.29	874.373	3228.29	1451.5	3228.29	877.355	3228.29	1258.24	3228.29	957.995	3228.29	713.39
3230.22	663.159	3230.22	912.17	3230.22	1104.13	3230.22	1694.35	3230.22	986.253	3230.22	1339.1	3230.22	1227.74	3230.22	892.875
3232.15	698.825	3232.15	962.811	3232.15	1015.68	3232.15	1494.17	3232.15	1068.1	3232.15	1357.31	3232.15	1180.71	3232.15	926.548
3234.08	776.158	3234.08	964.148	3234.08	995.912	3234.08	1526.21	3234.08	1043.19	3234.08	1396.88	3234.08	1302.41	3234.08	974.75
3236.01	922.013	3236.01	985.039	3236.01	1080.73	3236.01	1648.39	3236.01	1100.08	3236.01	1510.52	3236.01	1318.79	3236.01	928.626
3237.94	1017.35	3237.94	1117.57	3237.94	1252.59	3237.94	1854.38	3237.94	1243.09	3237.94	1670.66	3237.94	1496.49	3237.94	1104.54
3239.86	1218.21	3239.86	1359.37	3239.86	1381.16	3239.86	1946.42	3239.86	1320.44	3239.86	1899.09	3239.86	1708.12	3239.86	1300.02
3241.79	1124.08	3241.79	1336.19	3241.79	1448.44	3241.79	2031.96	3241.79	1360.2	3241.79	2038.64	3241.79	1788.14	3241.79	1334.66
3243.72	1306.93	3243.72	1473.28	3243.72	1656.43	3243.72	2314.72	3243.72	1524.63	3243.72	2384.37	3243.72	2074.57	3243.72	1534.33
3245.65	1449.57	3245.65	1658.25	3245.65	1728.84	3245.65	2264.39	3245.65	1477.02	3245.65	2165.15	3245.65	2056.2	3245.65	1616.08
3247.58	1579.59	3247.58	1718.72	3247.58	1679.26	3247.58	2173.49	3247.58	1637.39	3247.58	2416.51	3247.58	1983.36	3247.58	1532.55
3249.51	1491.02	3249.51	1683.98	3249.51	1688.16	3249.51	2265.79	3249.51	1635.84	3249.51	2303.8	3249.51	2041.19	3249.51	1527.09
3251.44	1420.6	3251.44	1724.19	3251.44	1690.24	3251.44	2236.46	3251.44	1574.95	3251.44	2181.5	3251.44	1997.38	3251.44	1528.46
3253.36	1103.79	3253.36	1242.25	3253.36	1526.75	3253.36	1955.95	3253.36	1277.61	3253.36	1936.71	3253.36	1883.3	3253.36	1359.56
3255.29	860.929	3255.29	916.106	3255.29	1300.76	3255.29	1760.94	3255.29	1301.95	3255.29	1642.2	3255.29	1621.86	3255.29	1244.1
3257.22	841.642	3257.22	923.148	3257.22	1147.49	3257.22	1656.77	3257.22	1194.34	3257.22	1398.9	3257.22	1408.46	3257.22	1046.24
3259.15	750.514	3259.15	863.147	3259.15	959.231	3259.15	1430.97	3259.15	1044	3259.15	1217.69	3259.15	1257.54	3259.15	835.284
3261.08	594.94	3261.08	784.86	3261.08	824.344	3261.08	1242.66	3261.08	887.715	3261.08	1042.36	3261.08	1045.61	3261.08	711.39
3263.01	629.121	3263.01	760.856	3263.01	802.426	3263.01	1316.9	3263.01	956.688	3263.01	1030.25	3263.01	1058.42	3263.01	804.213
3264.93	557.212	3264.93	739.908	3264.93	714.927	3264.93	1141.92	3264.93	820.207	3264.93	968.176	3264.93	839.621	3264.93	649.805
3266.86	515.325	3266.86	748.087	3266.86	635.923	3266.86	1059.75	3266.86	567.319	3266.86	693.313	3266.86	725.844	3266.86	578.095
3268.79	461.811	3268.79	726.528	3268.79	754.369	3268.79	1150.41	3268.79	739.297	3268.79	875.893	3268.79	757.707	3268.79	561.199
3270.72	306.915	3270.72	469.93	3270.72	578.441	3270.72	815.629	3270.72	467.631	3270.72	586.643	3270.72	608.706	3270.72	344.518
3272.65	244.536	3272.65	478.945	3272.65	500.754	3272.65	941.618	3272.65	419.253	3272.65	590.563	3272.65	499.119	3272.65	405.992
3274.58	372.856	3274.58	516.643	3274.58	753.345	3274.58	1109.48	3274.58	517.319	3274.58	605.806	3274.58	658.513	3274.58	520.604
3276.51	425.508	3276.51	516.814	3276.51	568.612	3276.51	823.799	3276.51	481.629	3276.51	504.401	3276.51	548.531	3276.51	341.465
3278.43	335.765	3278.43	375.665	3278.43	583.942	3278.43	622.148	3278.43	450.667	3278.43	492.948	3278.43	490.308	3278.43	323.833
3280.36	360.417	3280.36	454.766	3280.36	686.835	3280.36	852.105	3280.36	546.445	3280.36	420.014	3280.36	504.646	3280.36	485.269
3282.29	449.337	3282.29	571.389	3282.29	545.892	3282.29	765.832	3282.29	539.719	3282.29	427.558	3282.29	545.513	3282.29	465.123
3284.22	392.87	3284.22	420.115	3284.22	471.14	3284.22	610.139	3284.22	361.969	3284.22	559.487	3284.22	511.681	3284.22	337.214
3286.15	276.548	3286.15	392.155	3286.15	547.302	3286.15	573.377	3286.15	265.949	3286.15	469.045	3286.15	418.766	3286.15	312.385
3288.08	284.71	3288.08	537.722	3288.08	540.403	3288.08	620.763	3288.08	298.682	3288.08	451.67	3288.08	515.686	3288.08	385.941
3290.01	292.227	3290.01	505.865	3290.01	658.24	3290.01	902.725	3290.01	428.664	3290.01	596.6	3290.01	499.261	3290.01	338.089
3291.93	299.104	3291.93	470.897	3291.93	516.777	3291.93	722.891	3291.93	437.723	3291.93	312.662	3291.93	479.598	3291.93	285.731
3293.86	289.064	3293.86	441.306	3293.86	516.285	3293.86	695.007	3293.86	496.638	3293.86	510.466	3293.86	471.044	3293.86	282.722
3295.79	150.916	3295.79	410.612	3295.79	555.439	3295.79	657.183	3295.79	461.254	3295.79	562.975	3295.79	364.398	3295.79	345.537
3297.72	220.086	3297.72	459.88	3297.72	568.905	3297.72	661.541	3297.72	405.326	3297.72	465.659	3297.72	444.52	3297.72	308.57
3299.65	241.233	3299.65	413.659	3299.65	552.318	3299.65	630.286	3299.65	445.896	3299.65	380.468	3299.65	450.575	3299.65	293.933
3301.58	229.473	3301.58	424.514	3301.58	443.383	3301.58	533.162	3301.58	296.282	3301.58	260.338	3301.58	330.081	3301.58	215.133
3303.5	272.829	3303.5	438.752	3303.5	621.35	3303.5	673.892	3303.5	379.79	3303.5	422.722	3303.5	458.946	3303.5	362.357
3305.43	254.831	3305.43	374.834	3305.43	768.508	3305.43	810.333	3305.43	460.19	3305.43	586.476	3305.43	599.049	3305.43	415.928
3307.36	241.105	3307.36	479.152	3307.36	632.754	3307.36	703.083	3307.36	373.137	3307.36	464.056	3307.36	490.778	3307.36	345.046
3309.29	72.0775	3309.29	341.373	3309.29	427.708	3309.29	577.208	3309.29	369.713	3309.29	446.664	3309.29	322.08	3309.29	215.057
3311.22	249.553	3311.22	382.86	3311.22	246.44	3311.22	450.119	3311.22	185.289	3311.22	258.335	3311.22	88.2627	3311.22	72.4605
3313.15	254.952	3313.15	447.73	3313.15	556.745	3313.15	599.421	3313.15	352.166	3313.15	426.504	3313.15	358.647	3313.15	294.652
3315.07	297.372	3315.07	446.012	3315.07	531.377	3315.07	499.982	3315.07	327.221	3315.07	344.18	3315.07	408.338	3315.07	299.223
3317	288.452	3317	377.771	3317	562.927	3317	635.954	3317	327.456	3317	414.15	3317	352.091	3317	342.948
3318.93	167.418	3318.93	393.23	3318.93	589.269	3318.93	714.951	3318.93	255.524	3318.93	499.703	3318.93	494.118	3318.93	310.209
3320.86	294.589	3320.86	533.654	3320.86	588.198	3320.86	658.029	3320.86	338.892	3320.86	539.173	3320.86	444.838	3320.86	269.972
3322.79	449.962	3322.79	529.416	3322.79	553.03	3322.79	597.321	3322.79	331.329	3322.79	378.348	3322.79	395.171	3322.79	223.543
3324.72	296.148	3324.72	413.738	3324.72	498.938	3324.72	603.064	3324.72	262.861	3324.72	324.422	3324.72	339.766	3324.72	204.966
3326.65	217.948	3326.65	492.003	3326.65	527.635	3326.65	539.562	3326.65	262.629	3326.65	318.133	3326.65	265.814	3326.65	201.945
3328.57	266.477	3328.57	548.344	3328.57	491.769	3328.57	503.752	3328.57	302.524	3328.57	286.654	3328.57	269.563	3328.57	203.117
3330.5	259.382	3330.5	380.762	3330.5	452.702	3330.5	489.977	3330.5	352.916	3330.5	291.846	3330.5	284.306	3330.5	215.731
3332.43	23.522	3332.43	220.72	3332.43	542.919	3332.43	611.627	3332.43	338.675	3332.43	311.042	3332.43	355.545	3332.43	319.509
3334.36	318.535	3334.36	373.769	3334.36	642.933	3334.36	756.308	3334.36	562.821	3334.36	417.371	3334.36	542.397	3334.36	359.245
3336.29	335.04	3336.29	460.687	3336.29	389.739	3336.29	656.611	3336.29	201.785	3336.29	328.225	3336.29	217.724	3336.29	164.025
3338.22	141.29	3338.22	322.818	3338.22	426.084	3338.22	508.632	3338.22	339.387	3338.22	373.108	3338.22	266.298	3338.22	193.703
3340.14	91.2037	3340.14	320.654	3340.14	473.698	3340.14	638.597	3340.14	309.051	3340.14	489.801	3340.14	385.52	3340.14	254.73
3342.07	18.8677	3342.07	274.536	3342.07	529.838	3342.07	554.812	3342.07	294.351	3342.07	358.083	3342.07	407.81	3342.07	345.686
3344	137.928	3344	426.909	3344	464.044	3344	487.503	3344	277.492	3344	242.949	3344	327.809	3344	248.146
3345.93	234.589	3345.93	515.659	3345.93	370.784	3345.93	427.287	3345.93	281.334	3345.93	248.181	3345.93	230.975	3345.93	177.459
3347.86	377.932	3347.86	471.329	3347.86	497.928	3347.86	543.707	3347.86	287.714	3347.86	426.652	3347.86	365.448	3347.86	275.088
3349.79	380.758	3349.79	471.608	3349.79	575.01	3349.79	606.767	3349.79	302.418	3349.79	477.198	3349.79	458.718	3349.79	331.091
3351.72	227.661	3351.72	407.765	3351.72	450.211	3351.72	549.528	3351.72	250.57	3351.72	278.505	3351.72	333.647	3351.72	179.236
3353.64	195.388	3353.64	403.938	3353.64	505.225	3353.64	561.712	3353.64	158.699	3353.64	107.8	3353.64	296.262	3353.64	171.781
3355.57	282.028	3355.57	378.259	3355.57	513.087	3355.57	487.062	3355.57	293.576	3355.57	241.632	3355.57	384.743	3355.57	217.491
3357.5	365.596	3357.5	522.355	3357.5	433.418	3357.5	515.132	3357.5	146.143	3357.5	232.205	3357.5	270.802	3357.5	229.439
3359.43	259.453	3359.43	446.87	3359.43	395.447	3359.43	478.177	3359.43	254.805	3359.43	272.231	3359.43	255.495	3359.43	174.119
3361.36	161.502	3361.36	306.219	3361.36	507.767	3361.36	407.398	3361.36	311.377	3361.36	296.603	3361.36	254.315	3361.36	167.988
3363.29	257.723	3363.29	464.15	3363.29	505.063	3363.29	529.592	3363.29	287.553	3363.29	414.19	3363.29	317.995	3363.29	262.376
3365.22	260.103	3365.22	432.62	3365.22	516.315	3365.22	549.302	3365.22	332.891	3365.22	379.504	3365.22	334.046	3365.22	288.177
3367.14	111.65	3367.14	352.108	3367.14	504.794	3367.14	443.748	3367.14	161.603	3367.14	427.819	3367.14	275.329	3367.14	200.084
3369.07	142.389	3369.07	284.514	3369.07	499.06	3369.07	672.658	3369.07	303.552	3369.07	421.131	3369.07	341.455	3369.07	300.982
3371	269.065	3371	382.962	3371	402.915	3371	584.496	3371	207.12	3371	442.278	3371	319.97	3371	226.88
3372.93	130.829	3372.93	420.944	3372.93	253.514	3372.93	443.285	3372.93	32.6728	3372.93	304.783	3372.93	166.783	3372.93	100.135
3374.86	197.137	3374.86	426.901	3374.86	327.384	3374.86	425.786	3374.86	189.841	3374.86	165.316	3374.86	224.285	3374.86	164.039
3376.79	129.346	3376.79	343.321	3376.79	351.186	3376.79	445.169	3376.79	246.314	3376.79	415.46	3376.79	272.348	3376.79	237.323
3378.72	256.969	3378.72	350.568	3378.72	386.817	3378.72	443.54	3378.72	178.852	3378.72	262.916	3378.72	288.044	3378.72	202.359
3380.64	245.294	3380.64	361.683	3380.64	403.993	3380.64	424.903	3380.64	104.81	3380.64	105.206	3380.64	239.736	3380.64	130.2
3382.57	191.068	3382.57	357.273	3382.57	451.022	3382.57	505.286	3382.57	233.489	3382.57	261.415	3382.57	439.745	3382.57	250.706
3384.5	252.759	3384.5	522.034	3384.5	488.058	3384.5	503.46	3384.5	262.648	3384.5	294.685	3384.5	434.8	3384.5	260.655
3386.43	245.875	3386.43	397.365	3386.43	547.779	3386.43	415.606	3386.43	202.703	3386.43	262.288	3386.43	314.02	3386.43	213.447
3388.36	159.284	3388.36	282.768	3388.36	517.318	3388.36	446.455	3388.36	236.555	3388.36	304.3	3388.36	320.505	3388.36	282.679
3390.28	227.261	3390.28	384.401	3390.28	435.797	3390.28	557.88	3390.28	263.192	3390.28	325.008	3390.28	287.12	3390.28	263.522
3392.21	259.654	3392.21	417.637	3392.21	211.964	3392.21	279.513	3392.21	70	3392.21	151.73	3392.21	54.2293	3392.21	5.69653
3394.14	232.555	3394.14	402.661	3394.14	512.986	3394.14	490.28	3394.14	203.473	3394.14	226.569	3394.14	355.737	3394.14	272.804
3396.07	190.462	3396.07	345.692	3396.07	514.196	3396.07	448.775	3396.07	83.7031	3396.07	84.2593	3396.07	321.066	3396.07	292.097
3398	153.834	3398	383.951	3398	546.764	3398	440.173	3398	319.021	3398	313.806	3398	297.032	3398	248.986
3399.93	291.764	3399.93	492.549	3399.93	577.956	3399.93	358.422	3399.93	284.69	3399.93	258.637	3399.93	279.648	3399.93	263.261
--	--
--	--

## Sheet: Raman raw_IG110 Control Sample
FIE-006_point 1		FIE-006_point 2		FIE-006_point 3		FIE-006_point 4		FIE-006_point 5
Raman Shift (cm-1)	Intensity (a.u.)	Raman Shift (cm-1)	Intensity (a.u.)	Raman Shift (cm-1)	Intensity (a.u.)	Raman Shift (cm-1)	Intensity (a.u.)	Raman Shift (cm-1)	Intensity (a.u.)
98.4326	1336.46	98.4326	1618.64	98.4326	1294.35	98.4326	1309.04	98.4326	1459.08
100.361	1239.16	100.361	1385.93	100.361	1188.73	100.361	1245.31	100.361	1300.5
102.29	1242.82	102.29	1414.33	102.29	1172.74	102.29	1217.79	102.29	1280.13
104.218	1368.61	104.218	1633.05	104.218	1308.34	104.218	1302	104.218	1432.68
106.147	1580.54	106.147	1878.52	106.147	1560.87	106.147	1510.8	106.147	1680.53
108.075	1736.02	108.075	1973.02	108.075	1684.46	108.075	1666.27	108.075	1818.21
110.003	1389.44	110.003	1546.33	110.003	1350.92	110.003	1309.64	110.003	1502.46
111.932	1163.86	111.932	1319.49	111.932	1138.86	111.932	1104.15	111.932	1303.44
113.86	1197.52	113.86	1363.48	113.86	1166.05	113.86	1120.32	113.86	1300.14
115.789	1365.63	115.789	1471.41	115.789	1307.18	115.789	1190.22	115.789	1361.16
117.717	1377.32	117.717	1469.76	117.717	1305.18	117.717	1226.87	117.717	1377.47
119.646	1373.86	119.646	1463.81	119.646	1289.93	119.646	1212.25	119.646	1414.54
121.574	1417.78	121.574	1493.7	121.574	1299.13	121.574	1198.14	121.574	1519.71
123.503	1446.97	123.503	1550.7	123.503	1292.66	123.503	1181.9	123.503	1601.06
125.431	1340.52	125.431	1581.93	125.431	1196.86	125.431	1128.24	125.431	1502.91
127.36	1153.07	127.36	1467.47	127.36	1061.92	127.36	1059.34	127.36	1276.6
129.288	1044.53	129.288	1297.82	129.288	986.021	129.288	1023.78	129.288	1131.93
131.217	974.931	131.217	1202.68	131.217	918.563	131.217	969.367	131.217	1038.85
133.145	899.836	133.145	1179.87	133.145	825.228	133.145	884.357	133.145	961.102
135.073	807.793	135.073	1089.17	135.073	723.346	135.073	820.857	135.073	895.681
137.002	819.817	137.002	1020.88	137.002	820.413	137.002	913.88	137.002	935.798
138.93	901.563	138.93	1142.38	138.93	865.302	138.93	937.732	138.93	1025.82
140.859	914.744	140.859	1214.73	140.859	827.773	140.859	892.835	140.859	1031.48
142.787	817.058	142.787	1061.88	142.787	739.841	142.787	826.253	142.787	915.007
144.716	766.672	144.716	778.11	144.716	658.008	144.716	778.469	144.716	829.07
146.644	789.536	146.644	898.284	146.644	685.278	146.644	750.243	146.644	714.751
148.573	702.62	148.573	931.369	148.573	686.49	148.573	761.037	148.573	781.308
150.501	663.559	150.501	928.112	150.501	675.112	150.501	789.635	150.501	821.801
152.43	792.057	152.43	1013.31	152.43	684.338	152.43	805.013	152.43	681.016
154.358	813.213	154.358	1028.53	154.358	665.48	154.358	788.003	154.358	704.859
156.287	746.037	156.287	957.436	156.287	664.143	156.287	781.351	156.287	671.981
158.215	695.718	158.215	916.896	158.215	637.023	158.215	767.211	158.215	664.782
160.144	675.773	160.144	890.626	160.144	602.924	160.144	750.031	160.144	709.473
162.072	659.957	162.072	820.176	162.072	598.466	162.072	742.177	162.072	783.5
164	658.631	164	744.036	164	609.542	164	744.464	164	801.194
165.929	659.512	165.929	785.222	165.929	578.453	165.929	714.32	165.929	732.313
167.857	640.85	167.857	865.048	167.857	554.096	167.857	678.67	167.857	644.015
169.786	621.729	169.786	906.105	169.786	566.682	169.786	671.679	169.786	607.821
171.714	633.921	171.714	868.409	171.714	609.142	171.714	707.483	171.714	660.522
173.643	623.165	173.643	863.268	173.643	561.277	173.643	679.482	173.643	671.511
175.571	600.899	175.571	812.147	175.571	547.546	175.571	650.343	175.571	626.617
177.5	578.855	177.5	750.723	177.5	579.695	177.5	683.04	177.5	574.991
179.428	572.078	179.428	748.9	179.428	604.256	179.428	733.589	179.428	596.525
181.357	588.858	181.357	852.461	181.357	543.866	181.357	691.796	181.357	735.628
183.285	561.645	183.285	731.884	183.285	515.025	183.285	684.021	183.285	575.003
185.214	596.421	185.214	776.393	185.214	550.231	185.214	705.669	185.214	603.648
187.142	588.371	187.142	826.045	187.142	566.347	187.142	707.511	187.142	705.285
189.071	546.144	189.071	785.808	189.071	542.591	189.071	679.9	189.071	732.724
190.999	608.592	190.999	721.576	190.999	539.969	190.999	663.531	190.999	623.784
192.928	581.192	192.928	750.962	192.928	518.189	192.928	668.263	192.928	613.591
194.856	570.455	194.856	800.366	194.856	518.597	194.856	661.819	194.856	659.55
196.785	577.184	196.785	828.98	196.785	528.808	196.785	644.446	196.785	659.911
198.713	584.871	198.713	838.639	198.713	527.518	198.713	629.459	198.713	598.975
200.641	579.697	200.641	873.915	200.641	500.058	200.641	637.358	200.641	588.65
202.57	586.958	202.57	828.319	202.57	518.695	202.57	663.179	202.57	637.214
204.498	591.243	204.498	766.226	204.498	546.076	204.498	679.526	204.498	634.111
206.427	576.051	206.427	760.654	206.427	535.402	206.427	676.918	206.427	609.503
208.355	545.646	208.355	801.829	208.355	489.269	208.355	658.159	208.355	605.96
210.284	535.522	210.284	759.874	210.284	485.727	210.284	637.566	210.284	627.578
212.212	561.338	212.212	805.463	212.212	479.022	212.212	610.463	212.212	491.917
214.141	583.922	214.141	801.198	214.141	536.147	214.141	643.35	214.141	520.419
216.069	579.085	216.069	766.732	216.069	583.263	216.069	690.957	216.069	626.339
217.998	552.767	217.998	753.204	217.998	566.301	217.998	702.164	217.998	677.344
219.926	553.399	219.926	789.998	219.926	530.86	219.926	671.988	219.926	657.529
221.855	592.309	221.855	745.237	221.855	514.301	221.855	676.848	221.855	620.442
223.783	587.339	223.783	759.338	223.783	519.365	223.783	669.103	223.783	609.743
225.712	554.608	225.712	757.608	225.712	501.054	225.712	643.414	225.712	631.425
227.64	538.539	227.64	710.095	227.64	458.549	227.64	626.126	227.64	667.245
229.568	576.183	229.568	777.388	229.568	493.847	229.568	674.707	229.568	679.718
231.497	553.765	231.497	715.294	231.497	475.431	231.497	636.597	231.497	700.667
233.425	554.938	233.425	751.521	233.425	475.827	233.425	627.913	233.425	611.284
235.354	587.484	235.354	808.649	235.354	485.19	235.354	642.519	235.354	548.866
237.282	621.217	237.282	798.662	237.282	485.783	237.282	654.332	237.282	620.71
239.211	601.727	239.211	794.958	239.211	492.205	239.211	671.374	239.211	720.792
241.139	555.237	241.139	809.526	241.139	473.794	241.139	668.106	241.139	676.989
243.068	536.406	243.068	769.672	243.068	452.294	243.068	643.923	243.068	622.844
244.996	552.66	244.996	743.285	244.996	465.586	244.996	638.082	244.996	619.261
246.925	583.813	246.925	778.633	246.925	508.63	246.925	664.324	246.925	649.293
248.853	590.236	248.853	801.809	248.853	490.727	248.853	665.978	248.853	597.539
250.781	573.852	250.781	742.448	250.781	524.448	250.781	688.756	250.781	533.561
252.71	569.14	252.71	775.718	252.71	514.049	252.71	693.446	252.71	594.953
254.638	577.043	254.638	814.702	254.638	493.346	254.638	681.873	254.638	654.407
256.567	580.897	256.567	795.355	256.567	493.661	256.567	664.733	256.567	624.455
258.495	554.578	258.495	838.131	258.495	472.328	258.495	646.497	258.495	637.001
260.424	548.885	260.424	841.796	260.424	524.063	260.424	697.368	260.424	549.055
262.352	584.392	262.352	851.378	262.352	509.871	262.352	679.695	262.352	594.981
264.281	607.266	264.281	784.102	264.281	478.2	264.281	644.492	264.281	654.274
266.209	586.622	266.209	660.396	266.209	481.212	266.209	648.662	266.209	612.769
268.138	566.244	268.138	713.54	268.138	485.918	268.138	665.312	268.138	542.273
270.066	548.264	270.066	782.726	270.066	463.24	270.066	644.789	270.066	536.796
271.995	549.243	271.995	810.973	271.995	481.95	271.995	662.762	271.995	576.296
273.923	560.292	273.923	792.164	273.923	512.091	273.923	686.08	273.923	632.98
275.852	569.508	275.852	745.098	275.852	518.821	275.852	677.237	275.852	670.238
277.78	571.346	277.78	702.459	277.78	501.408	277.78	638.503	277.78	650.377
279.709	563.137	279.709	721.615	279.709	497.626	279.709	634.76	279.709	618.295
281.637	541.231	281.637	762.548	281.637	500.426	281.637	663.35	281.637	608.694
283.565	522.609	283.565	770.638	283.565	507.789	283.565	693.235	283.565	594.774
285.494	525.157	285.494	751.595	285.494	516.772	285.494	696.284	285.494	580.963
287.422	555.81	287.422	781.026	287.422	522.77	287.422	663.884	287.422	621.226
289.351	557.884	289.351	791.837	289.351	525.751	289.351	652.092	289.351	680.677
291.279	527.374	291.279	727.634	291.279	471.506	291.279	604.561	291.279	650.058
293.208	524.97	293.208	694.404	293.208	462.73	293.208	603.833	293.208	585.306
295.136	559.595	295.136	725.823	295.136	505.025	295.136	657.454	295.136	562.857
297.065	576.269	297.065	751.909	297.065	490.538	297.065	679.355	297.065	621.617
298.993	562.674	298.993	760.984	298.993	483.05	298.993	692.039	298.993	593.209
300.922	551.197	300.922	811.472	300.922	491.258	300.922	662.598	300.922	608.313
302.85	543.277	302.85	791.837	302.85	491.659	302.85	645.691	302.85	598.25
304.779	540.069	304.779	727.886	304.779	482.342	304.779	651.771	304.779	568.47
306.707	542.68	306.707	744.266	306.707	479.404	306.707	646.358	306.707	587.359
308.635	536.004	308.635	742.374	308.635	468.635	308.635	616.364	308.635	597.561
310.564	526.658	310.564	699.787	310.564	458.466	310.564	607.554	310.564	597.435
312.493	521.132	312.493	703.325	312.493	465.767	312.493	630.779	312.493	561.831
314.421	521.869	314.421	744.262	314.421	475.942	314.421	661.379	314.421	530.682
316.349	528.394	316.349	744.46	316.349	463.039	316.349	662.367	316.349	558.132
318.278	541.616	318.278	634.87	318.278	440.329	318.278	633.714	318.278	582.35
320.206	547.881	320.206	596.419	320.206	461.307	320.206	623.733	320.206	528.678
322.135	533.606	322.135	680.313	322.135	482.567	322.135	624.255	322.135	546.704
324.063	511.582	324.063	779.292	324.063	479.527	324.063	625.232	324.063	582.139
325.992	498.812	325.992	771.921	325.992	455.147	325.992	622.788	325.992	551.624
327.92	486.201	327.92	714.497	327.92	450.793	327.92	629.418	327.92	593.306
329.849	479.565	329.849	660.41	329.849	476.351	329.849	608.658	329.849	579.238
331.777	486.55	331.777	709.334	331.777	484.726	331.777	612.532	331.777	548.463
333.706	503.755	333.706	750.382	333.706	464.438	333.706	610.437	333.706	563.97
335.634	509.537	335.634	704.506	335.634	430.083	335.634	575.55	335.634	615.152
337.562	463.574	337.562	696.438	337.562	416.739	337.562	547.61	337.562	553.751
339.491	508.613	339.491	740.112	339.491	458.532	339.491	629.643	339.491	592.997
341.42	530.569	341.42	683.938	341.42	471.591	341.42	639.56	341.42	594.684
343.348	518.653	343.348	653.056	343.348	450.759	343.348	614.779	343.348	559.299
345.276	499.957	345.276	712.438	345.276	425.795	345.276	609.306	345.276	536.451
347.205	509.556	347.205	762.54	347.205	436.555	347.205	622.389	347.205	579.631
349.133	497.774	349.133	748.417	349.133	440.855	349.133	608.981	349.133	590.468
351.062	486.884	351.062	691.669	351.062	414.536	351.062	586.348	351.062	555.157
352.99	492.597	352.99	646.01	352.99	391.158	352.99	574.74	352.99	529.761
354.919	505.997	354.919	634.106	354.919	393.547	354.919	574.162	354.919	532.974
356.847	502.583	356.847	639.573	356.847	418.504	356.847	569.66	356.847	538.458
358.776	485.119	358.776	615.691	358.776	425.285	358.776	565.416	358.776	512.094
360.704	480.786	360.704	655.139	360.704	424.421	360.704	592.005	360.704	541.834
362.633	511.223	362.633	670.524	362.633	403.359	362.633	589.697	362.633	575.316
364.561	532.755	364.561	629.303	364.561	403.687	364.561	577.911	364.561	565.295
366.49	508.929	366.49	582.542	366.49	448.959	366.49	590.261	366.49	509.458
368.418	530.867	368.418	702.873	368.418	423.554	368.418	558.28	368.418	503.674
370.346	490.628	370.346	626.328	370.346	372.362	370.346	531.323	370.346	517.427
372.275	444.163	372.275	608.895	372.275	378.152	372.275	557.81	372.275	420.454
374.203	437.907	374.203	655.598	374.203	390.668	374.203	583.442	374.203	371.887
376.132	463.392	376.132	693.071	376.132	373.493	376.132	565.8	376.132	461.391
378.06	437.316	378.06	682.331	378.06	392.27	378.06	546.664	378.06	492.071
379.989	457.843	379.989	671.738	379.989	397.316	379.989	531.829	379.989	498.425
381.917	447.66	381.917	590.547	381.917	412.447	381.917	568.066	381.917	496.224
383.846	446.018	383.846	552.218	383.846	415.918	383.846	586.108	383.846	490.787
385.774	451.485	385.774	606.951	385.774	401.49	385.774	562.785	385.774	482.565
387.703	416.636	387.703	689.75	387.703	387.56	387.703	543.579	387.703	470.742
389.631	411.047	389.631	678.268	389.631	388.899	389.631	544.108	389.631	461.417
391.56	456.67	391.56	661.394	391.56	385.966	391.56	543.328	391.56	485.809
393.488	467.884	393.488	678.885	393.488	374.216	393.488	546.476	393.488	536.086
395.416	452.794	395.416	691.52	395.416	366.416	395.416	547.06	395.416	557.709
397.345	464.815	397.345	652.218	397.345	380.926	397.345	544.676	397.345	502.334
399.274	498.264	399.274	629.535	399.274	424.06	399.274	581.434	399.274	411.287
401.202	482.728	401.202	555.696	401.202	396.981	401.202	534.268	401.202	533.24
403.13	438.661	403.13	543.444	403.13	352.291	403.13	516.526	403.13	474.31
405.059	415.776	405.059	586.146	405.059	343.104	405.059	539.299	405.059	369.353
406.987	426.681	406.987	634.465	406.987	374.139	406.987	559.711	406.987	398.574
408.916	416.77	408.916	644.353	408.916	382.187	408.916	524.042	408.916	503.906
410.844	407.286	410.844	585.842	410.844	389.699	410.844	565.358	410.844	513.433
412.773	428.273	412.773	570.225	412.773	332.91	412.773	503.462	412.773	498.613
414.701	438.711	414.701	598.73	414.701	331.045	414.701	486.585	414.701	491.27
416.63	418.024	416.63	595.544	416.63	382.424	416.63	534.892	416.63	488.124
418.558	385.134	418.558	504.047	418.558	379.581	418.558	538.047	418.558	463.547
420.487	404.475	420.487	568.019	420.487	325.626	420.487	505.776	420.487	408.846
422.415	424.43	422.415	633.283	422.415	336.208	422.415	515.787	422.415	432.193
424.344	416.956	424.344	626.572	424.344	359.998	424.344	526.842	424.344	461.533
426.272	393.695	426.272	596.59	426.272	354.145	426.272	520.405	426.272	466.057
428.2	381.347	428.2	607.72	428.2	318.494	428.2	504.245	428.2	448.399
430.129	396.166	430.129	637.582	430.129	318.24	430.129	509.315	430.129	429.021
432.057	424.831	432.057	624.028	432.057	358.437	432.057	525.283	432.057	389.775
433.986	436.364	433.986	629.613	433.986	392.387	433.986	567.27	433.986	443
435.914	418.966	435.914	636.385	435.914	399.097	435.914	586.345	435.914	443.365
437.843	391.894	437.843	640.525	437.843	387.853	437.843	568.278	437.843	409.187
439.771	394.807	439.771	656.68	439.771	386.39	439.771	547.672	439.771	511.363
441.7	439.498	441.7	621.745	441.7	388.621	441.7	552.835	441.7	538.201
443.628	435.402	443.628	667.895	443.628	359.885	443.628	504.524	443.628	498.462
445.557	416.749	445.557	642.82	445.557	352.141	445.557	505.497	445.557	427.185
447.485	403.698	447.485	596.481	447.485	350.853	447.485	524.094	447.485	426.144
449.414	399.057	449.414	616.862	449.414	330.22	449.414	507.088	449.414	516.824
451.342	393.618	451.342	626.836	451.342	320.305	451.342	516.094	451.342	495.316
453.271	384.992	453.271	618.755	453.271	298.207	453.271	485.182	453.271	462.777
455.199	398.356	455.199	574.979	455.199	328.299	455.199	504.217	455.199	459.996
457.127	400.289	457.127	553.744	457.127	369.874	457.127	544.122	457.127	456.008
459.056	387.005	459.056	572.875	459.056	372.622	459.056	554.716	459.056	450.843
460.984	390.668	460.984	596.785	460.984	324.922	460.984	512.494	460.984	479.778
462.913	400.611	462.913	628.57	462.913	325.236	462.913	487.609	462.913	506.159
464.841	400.972	464.841	644.235	464.841	362.168	464.841	504.155	464.841	492.199
466.77	405.02	466.77	603.367	466.77	375.132	466.77	525.058	466.77	480.226
468.698	401.987	468.698	567.433	468.698	371.943	468.698	529.216	468.698	478.922
470.627	392.335	470.627	600.79	470.627	363.968	470.627	505.945	470.627	481.317
472.555	417.481	472.555	668.59	472.555	308.732	472.555	452.118	472.555	487.389
474.484	435.901	474.484	611.44	474.484	348.423	474.484	519.999	474.484	496.018
476.412	438.585	476.412	588.459	476.412	342.332	476.412	527.673	476.412	470.194
478.341	413.933	478.341	570.185	478.341	318.723	478.341	501.448	478.341	411.129
480.269	373.276	480.269	546.208	480.269	306.602	480.269	479.579	480.269	396
482.197	344.774	482.197	550.394	482.197	310.363	482.197	476.132	482.197	490.023
484.126	342.457	484.126	610.954	484.126	348.348	484.126	507.774	484.126	485.09
486.055	388.803	486.055	510.357	486.055	308.382	486.055	465.726	486.055	514.548
487.983	415.235	487.983	531.026	487.983	282.648	487.983	458.149	487.983	435.993
489.911	405.37	489.911	599.072	489.911	301.049	489.911	484.669	489.911	395.294
491.84	378.734	491.84	588.936	491.84	338.074	491.84	509.892	491.84	462.996
493.768	369.368	493.768	526.733	493.768	336.301	493.768	516.14	493.768	448.839
495.697	359.901	495.697	514.452	495.697	326.64	495.697	497.956	495.697	375.993
497.625	372.2	497.625	539.98	497.625	319.197	497.625	478.398	497.625	380.951
499.554	384.654	499.554	546.033	499.554	323.752	499.554	484.592	499.554	431.517
501.482	378.098	501.482	529.436	501.482	341.323	501.482	511.318	501.482	470.541
503.411	359.276	503.411	527.193	503.411	357.977	503.411	528.307	503.411	465.345
505.339	382.972	505.339	571.391	505.339	339.388	505.339	500.934	505.339	450.466
507.268	403.293	507.268	555.917	507.268	327.781	507.268	480.186	507.268	420.077
509.196	388.956	509.196	571.294	509.196	347.797	509.196	513.747	509.196	431.241
511.125	374.347	511.125	630.515	511.125	355.989	511.125	523.229	511.125	419.56
513.053	374.862	513.053	637.364	513.053	319.165	513.053	472.491	513.053	376.157
514.981	375.644	514.981	504.137	514.981	255.291	514.981	411.919	514.981	372.729
516.91	393.332	516.91	580.717	516.91	280.401	516.91	436.822	516.91	457.259
518.838	372.71	518.838	603.965	518.838	328.929	518.838	486.947	518.838	450.64
520.767	373.062	520.767	654.656	520.767	343.671	520.767	483.931	520.767	441.08
522.695	370.404	522.695	628.56	522.695	340.417	522.695	474.552	522.695	392.163
524.624	359.796	524.624	512.894	524.624	339.08	524.624	496.772	524.624	305.009
526.552	398.799	526.552	508.527	526.552	321.837	526.552	500.547	526.552	299.444
528.481	377.746	528.481	482.97	528.481	287.845	528.481	465.88	528.481	360.141
530.409	367.997	530.409	479.403	530.409	294.444	530.409	461.469	530.409	379.511
532.338	387.027	532.338	523.829	532.338	317.608	532.338	476.368	532.338	406.468
534.266	397.962	534.266	576.29	534.266	322.012	534.266	481.217	534.266	454.261
536.195	372.706	536.195	587.152	536.195	297.528	536.195	461.758	536.195	490.121
538.123	363.455	538.123	570.573	538.123	288.543	538.123	448.613	538.123	457.77
540.052	395.773	540.052	547.335	540.052	319.407	540.052	478.746	540.052	428.431
541.98	361.585	541.98	480.655	541.98	335.372	541.98	518.888	541.98	422.038
543.908	341.981	543.908	501.137	543.908	327.633	543.908	514.627	543.908	403.982
545.837	356.432	545.837	566.452	545.837	313.838	545.837	488.789	545.837	400.545
547.765	364.087	547.765	549.297	547.765	317.036	547.765	497.346	547.765	446.132
549.694	382.031	549.694	564.881	549.694	332.55	549.694	496.627	549.694	427.655
551.622	352.087	551.622	540.651	551.622	292.78	551.622	445.341	551.622	421.974
553.551	335.189	553.551	550.111	553.551	298.499	553.551	442.34	553.551	414.467
555.479	354.009	555.479	577.692	555.479	294.877	555.479	451.277	555.479	413.897
557.408	391.421	557.408	550.589	557.408	284.437	557.408	452.337	557.408	392.827
559.336	405.976	559.336	430.695	559.336	335.662	559.336	471.922	559.336	332.282
561.265	379.289	561.265	463.077	561.265	355.982	561.265	491.701	561.265	438.763
563.193	352.977	563.193	458.064	563.193	347.198	563.193	511.299	563.193	400.382
565.122	349.482	565.122	450.58	565.122	315.161	565.122	476.627	565.122	364.658
567.05	365.81	567.05	483.596	567.05	299.868	567.05	458.189	567.05	380.418
568.979	381.39	568.979	536.548	568.979	313.792	568.979	489.439	568.979	415.086
570.907	373.259	570.907	532.44	570.907	323.036	570.907	504.224	570.907	406.445
572.835	356.637	572.835	540.069	572.835	318.431	572.835	474.415	572.835	422.03
574.764	368.082	574.764	598.6	574.764	336.875	574.764	488.673	574.764	428.559
576.692	388.862	576.692	558.451	576.692	342.87	576.692	497.299	576.692	339.312
578.621	397.345	578.621	479.378	578.621	333.206	578.621	499.734	578.621	266.244
580.549	397.728	580.549	475.825	580.549	322.801	580.549	494.44	580.549	311.217
582.478	419.363	582.478	565.997	582.478	323.736	582.478	456.849	582.478	416.643
584.406	388.98	584.406	568.462	584.406	307.656	584.406	493.45	584.406	481.407
586.335	379.945	586.335	545.202	586.335	330.335	586.335	480.553	586.335	481.615
588.263	380.449	588.263	525.963	588.263	304.978	588.263	470.319	588.263	390.641
590.192	375.961	590.192	560.081	590.192	298.12	590.192	501.665	590.192	366.26
592.12	363.352	592.12	626.404	592.12	347.843	592.12	543.001	592.12	455.322
594.049	356.024	594.049	596.787	594.049	327.137	594.049	497.714	594.049	412.41
595.977	379.65	595.977	592.694	595.977	360.772	595.977	546.257	595.977	488.991
597.905	341.414	597.905	566.237	597.905	299.753	597.905	493.325	597.905	475.228
599.834	320.397	599.834	587.7	599.834	276.272	599.834	465.011	599.834	418.695
601.763	351.174	601.763	600.786	601.763	306.845	601.763	486.757	601.763	416.478
603.691	402.557	603.691	542.885	603.691	337.625	603.691	516.135	603.691	493.907
605.619	401.003	605.619	483.571	605.619	341.68	605.619	528.626	605.619	531.503
607.548	380.347	607.548	532.42	607.548	339.362	607.548	533.231	607.548	487.891
609.476	379.825	609.476	595.206	609.476	326.763	609.476	515.841	609.476	450.526
611.405	368.419	611.405	604.062	611.405	318.763	611.405	500.608	611.405	431.31
613.333	358.335	613.333	579.191	613.333	315.293	613.333	495.171	613.333	428.447
615.262	378.317	615.262	581.207	615.262	320.307	615.262	499.01	615.262	433.466
617.19	423.568	617.19	633.163	617.19	354.041	617.19	515.614	617.19	437.912
619.119	392.003	619.119	567.066	619.119	318.876	619.119	497.073	619.119	503.981
621.047	410.205	621.047	548.829	621.047	336.834	621.047	520.765	621.047	484.769
622.976	402.204	622.976	508.545	622.976	350.954	622.976	513.913	622.976	490.761
624.904	390.964	624.904	493.995	624.904	340.882	624.904	498.303	624.904	494.073
626.832	403.868	626.832	557.472	626.832	328.431	626.832	520.03	626.832	455.691
628.761	365.934	628.761	612.189	628.761	344.032	628.761	548.101	628.761	474.586
630.689	388.701	630.689	600.255	630.689	346.446	630.689	517.729	630.689	447.165
632.618	429.401	632.618	589.208	632.618	362.744	632.618	527.602	632.618	482.238
634.546	439.787	634.546	561.471	634.546	371.169	634.546	530.838	634.546	492.365
636.475	426.921	636.475	564.683	636.475	360.823	636.475	521.216	636.475	479.029
638.403	412.398	638.403	593.584	638.403	338.613	638.403	513.774	638.403	470.099
640.332	392.658	640.332	518.435	640.332	324.651	640.332	507.099	640.332	442.697
642.26	406.791	642.26	475.836	642.26	327.184	642.26	499.128	642.26	440.74
644.189	448.258	644.189	576.758	644.189	338.685	644.189	504.837	644.189	462.794
646.117	453.248	646.117	646.963	646.117	352.216	646.117	521.649	646.117	459.636
648.046	427.973	648.046	644.108	648.046	359.299	648.046	539.55	648.046	460.869
649.974	409.611	649.974	608.656	649.974	356.842	649.974	546.087	649.974	470.822
651.903	413.068	651.903	581.202	651.903	352.394	651.903	534.574	651.903	425.734
653.831	377.749	653.831	583.933	653.831	366.325	653.831	529.819	653.831	497.227
655.76	416.369	655.76	648.245	655.76	359.325	655.76	522.956	655.76	505.044
657.688	467.293	657.688	600.203	657.688	345.865	657.688	538.041	657.688	475.291
659.616	467.797	659.616	563.104	659.616	360.232	659.616	548.741	659.616	484.255
661.545	414.403	661.545	628.311	661.545	392.549	661.545	541.526	661.545	524.475
663.473	378.433	663.473	675.2	663.473	386.606	663.473	546.234	663.473	497.736
665.402	454.172	665.402	608.251	665.402	387.807	665.402	580.95	665.402	509.601
667.33	429.924	667.33	628.278	667.33	374.743	667.33	558.982	667.33	476.067
669.259	427.725	669.259	633.02	669.259	377.243	669.259	535.2	669.259	458.783
671.187	439.509	671.187	634.823	671.187	378.203	671.187	526.426	671.187	481.629
673.116	435.918	673.116	606.311	673.116	370.508	673.116	527.669	673.116	486.222
675.044	424.828	675.044	499.51	675.044	372.694	675.044	528.488	675.044	405.429
676.973	439.68	676.973	511.533	676.973	390.005	676.973	526.796	676.973	400.275
678.901	464.072	678.901	646.201	678.901	382.882	678.901	522.55	678.901	502.83
680.83	466.439	680.83	675.604	680.83	361.57	680.83	532.066	680.83	524.342
682.758	451.279	682.758	658.171	682.758	354.484	682.758	554.774	682.758	488.66
684.687	452.601	684.687	646.644	684.687	359.501	684.687	566.11	684.687	458.082
686.615	481.971	686.615	635.243	686.615	360.975	686.615	553.862	686.615	448.409
688.543	455.293	688.543	646.212	688.543	386.295	688.543	577.386	688.543	403.351
690.472	484.59	690.472	504.598	690.472	389.167	690.472	589.151	690.472	497.006
692.4	431.644	692.4	547.499	692.4	360.44	692.4	550.259	692.4	550
694.329	400.996	694.329	574.564	694.329	347.214	694.329	525.699	694.329	483.327
696.257	431.331	696.257	536.655	696.257	363.523	696.257	536.869	696.257	427.858
698.186	469.949	698.186	554.374	698.186	384.391	698.186	552.632	698.186	495.364
700.114	443.861	700.114	717.884	700.114	377.859	700.114	535.123	700.114	529.45
702.043	427.588	702.043	690.528	702.043	428.203	702.043	581.138	702.043	502.971
703.971	438.053	703.971	675.075	703.971	410.489	703.971	566.538	703.971	474.174
705.9	441.75	705.9	699.464	705.9	403.17	705.9	564.783	705.9	425.303
707.828	444.385	707.828	718.547	707.828	405.994	707.828	573.04	707.828	425.795
709.757	447.099	709.757	693.746	709.757	394.057	709.757	572.987	709.757	491.63
711.685	427.663	711.685	647.443	711.685	379.027	711.685	584.785	711.685	517.645
713.614	420.944	713.614	659.526	713.614	406.351	713.614	621.748	713.614	453.767
715.542	466.995	715.542	676.281	715.542	431.15	715.542	617.823	715.542	460.398
717.471	487.04	717.471	651.187	717.471	421.23	717.471	591.914	717.471	526.176
719.399	475.436	719.399	690.385	719.399	403.681	719.399	582.625	719.399	554.544
721.327	468.623	721.327	753.514	721.327	410.317	721.327	599.339	721.327	532.763
723.256	491.152	723.256	705.739	723.256	432.192	723.256	612.816	723.256	520.989
725.184	488.909	725.184	669.547	725.184	391.606	725.184	584.574	725.184	487.718
727.113	469.002	727.113	637.537	727.113	404.362	727.113	606.35	727.113	493.016
729.041	448.949	729.041	619.148	729.041	386.595	729.041	568.357	729.041	596.347
730.97	476.512	730.97	670.756	730.97	397.599	730.97	570.679	730.97	558.11
732.898	508.936	732.898	708.886	732.898	423.928	732.898	603.026	732.898	511.446
734.827	492.52	734.827	662.457	734.827	422.809	734.827	600.959	734.827	600.348
736.755	466.021	736.755	636.33	736.755	410.545	736.755	577.072	736.755	557.365
738.684	486.204	738.684	620.031	738.684	399.288	738.684	576.785	738.684	550.188
740.612	489.915	740.612	649.043	740.612	410.454	740.612	588.73	740.612	491.782
742.54	498.806	742.54	685.811	742.54	426.562	742.54	606.547	742.54	511.327
744.469	500.914	744.469	688.862	744.469	438.551	744.469	616.877	744.469	557.497
746.398	495.002	746.398	654.138	746.398	445.578	746.398	616.354	746.398	554.818
748.326	502.937	748.326	618.031	748.326	451.661	748.326	617.429	748.326	514.976
750.254	524.91	750.254	611.428	750.254	462.411	750.254	636.744	750.254	534.033
752.183	493.702	752.183	651.773	752.183	470.097	752.183	645.995	752.183	553.556
754.111	482.732	754.111	707.475	754.111	444.705	754.111	618.433	754.111	615.4
756.04	509.445	756.04	637.726	756.04	433.478	756.04	597.768	756.04	633.126
757.968	525.171	757.968	549.611	757.968	443.399	757.968	605.174	757.968	606.943
759.897	492.367	759.897	605.701	759.897	456.346	759.897	630.101	759.897	590.588
761.825	463.516	761.825	709.059	761.825	476.376	761.825	652.252	761.825	585.374
763.754	475.123	763.754	690.224	763.754	459.534	763.754	648.322	763.754	569.724
765.682	505.377	765.682	667.222	765.682	450.636	765.682	590.163	765.682	512.788
767.611	541.132	767.611	663.358	767.611	438.48	767.611	572.317	767.611	529.76
769.539	547.988	769.539	723.693	769.539	422.731	769.539	589.433	769.539	540.575
771.467	533.014	771.467	759.068	771.467	427.661	771.467	623.099	771.467	528.823
773.396	535.389	773.396	648.342	773.396	462.497	773.396	662.813	773.396	582.792
775.324	525.511	775.324	650.72	775.324	430.822	775.324	624.278	775.324	622.386
777.253	513.015	777.253	686.004	777.253	471.988	777.253	645.26	777.253	609.596
779.181	520.246	779.181	719.678	779.181	491.216	779.181	678.039	779.181	605.654
781.11	529.003	781.11	694.365	781.11	475.341	781.11	677.978	781.11	621.711
783.038	525.33	783.038	615.158	783.038	466.877	783.038	658.689	783.038	624.16
784.967	514.279	784.967	570.887	784.967	483.157	784.967	651.493	784.967	596.881
786.895	514.326	786.895	671.103	786.895	475.613	786.895	657.992	786.895	587.388
788.824	513.516	788.824	769.092	788.824	493.872	788.824	689.585	788.824	646.87
790.752	509.951	790.752	744.944	790.752	487.203	790.752	689.157	790.752	600.374
792.681	536.127	792.681	772.457	792.681	454.655	792.681	665.395	792.681	541.804
794.609	564.377	794.609	770.769	794.609	449.128	794.609	637.432	794.609	592.042
796.538	561.309	796.538	740.638	796.538	450.956	796.538	632.348	796.538	654.526
798.466	538.876	798.466	745.478	798.466	434.074	798.466	663.328	798.466	588.755
800.394	570.484	800.394	686.134	800.394	513.017	800.394	701.534	800.394	581.431
802.323	541.675	802.323	734.294	802.323	515.143	802.323	709.5	802.323	566.754
804.251	559.876	804.251	749.608	804.251	518.07	804.251	667.294	804.251	578.313
806.18	590.191	806.18	739.393	806.18	510.456	806.18	669.537	806.18	623.51
808.108	600.345	808.108	708.275	808.108	516.903	808.108	692.951	808.108	655.813
810.037	577.932	810.037	695.799	810.037	537.732	810.037	701.547	810.037	641.927
811.965	540.147	811.965	752.09	811.965	533.412	811.965	705.901	811.965	596.87
813.894	546.862	813.894	809.407	813.894	498.484	813.894	698.865	813.894	554.575
815.822	553.231	815.822	767.703	815.822	498.434	815.822	697.419	815.822	548.67
817.751	541.913	817.751	712.131	817.751	513.937	817.751	699.495	817.751	590.941
819.679	557.445	819.679	689.31	819.679	505.506	819.679	677.097	819.679	634.872
821.608	586.467	821.608	656.718	821.608	493.682	821.608	648.448	821.608	625.853
823.536	594.841	823.536	622.794	823.536	500.475	823.536	648.839	823.536	573.358
825.465	579.633	825.465	683.533	825.465	505.604	825.465	684.945	825.465	567.48
827.393	553.362	827.393	691.805	827.393	528.721	827.393	716.774	827.393	660.859
829.322	600.964	829.322	663.12	829.322	541.725	829.322	741.777	829.322	629.477
831.25	608.907	831.25	788.071	831.25	558.357	831.25	719.587	831.25	540.784
833.178	615.331	833.178	739.473	833.178	568.672	833.178	722.152	833.178	563.334
835.107	617.892	835.107	671.973	835.107	534.004	835.107	711.93	835.107	671.783
837.035	593.027	837.035	785.384	837.035	465.74	837.035	652.235	837.035	717.526
838.964	571.342	838.964	742.247	838.964	462.616	838.964	647.871	838.964	650.054
840.892	591.394	840.892	783.219	840.892	481.581	840.892	689.632	840.892	705.391
842.821	593.367	842.821	756.184	842.821	492.677	842.821	681.647	842.821	706.339
844.749	584.143	844.749	781.742	844.749	522.439	844.749	685.686	844.749	669.285
846.678	573.209	846.678	829.932	846.678	526.731	846.678	689.513	846.678	628.734
848.606	573.104	848.606	842.794	848.606	499.718	848.606	690.227	848.606	598.533
850.535	587	850.535	816.587	850.535	479.674	850.535	698.591	850.535	591.527
852.463	596.843	852.463	815.806	852.463	492.173	852.463	702.255	852.463	640.628
854.392	584.208	854.392	833.606	854.392	501.643	854.392	665.788	854.392	669.962
856.32	591.391	856.32	810.109	856.32	521.709	856.32	680.814	856.32	584.148
858.249	614.936	858.249	714.672	858.249	510.21	858.249	710.359	858.249	621.647
860.177	609.391	860.177	640.517	860.177	504.673	860.177	686.947	860.177	663.014
862.106	596.208	862.106	683.814	862.106	527.398	862.106	678.647	862.106	680.635
864.034	628.133	864.034	813.328	864.034	570.229	864.034	750.504	864.034	746.245
865.962	680.749	865.962	841.027	865.962	622.932	865.962	743.411	865.962	780.855
867.891	684.377	867.891	881.386	867.891	590.364	867.891	682.451	867.891	712.326
869.819	653.273	869.819	772.739	869.819	530.677	869.819	664.976	869.819	664.57
871.748	596.49	871.748	713.523	871.748	524.539	871.748	683.402	871.748	669.369
873.676	567.256	873.676	714.96	873.676	536.05	873.676	715.279	873.676	674.945
875.605	550.002	875.605	740.311	875.605	524.117	875.605	724.936	875.605	615.942
877.533	516.587	877.533	734.489	877.533	490.869	877.533	699.005	877.533	527.96
879.462	536.08	879.462	618.031	879.462	466.92	879.462	679.572	879.462	582.29
881.39	536.885	881.39	638.839	881.39	474.532	881.39	669.451	881.39	613.547
883.319	527.042	883.319	689.404	883.319	468.993	883.319	633.136	883.319	611.219
885.247	540.405	885.247	689.643	885.247	446.735	885.247	602.605	885.247	610.434
887.176	541.633	887.176	699.095	887.176	433.755	887.176	604.445	887.176	566.543
889.104	519.452	889.104	697.149	889.104	438.289	889.104	623.173	889.104	513.658
891.033	502.928	891.033	650.043	891.033	456.056	891.033	637.277	891.033	528.489
892.961	511.438	892.961	645.326	892.961	487.981	892.961	662.846	892.961	594.642
894.889	457.469	894.889	483.119	894.889	456.642	894.889	639.345	894.889	599.499
896.818	511.108	896.818	540.443	896.818	398.475	896.818	619.527	896.818	577.748
898.746	515.751	898.746	643.348	898.746	424.432	898.746	633.439	898.746	417.949
900.675	522.457	900.675	694.185	900.675	386.353	900.675	555.504	900.675	448.704
902.603	513.289	902.603	693.7	902.603	346.127	902.603	497.717	902.603	569.174
904.532	457.301	904.532	671.973	904.532	396.567	904.532	571.401	904.532	548.737
906.46	442.928	906.46	633.633	906.46	380.311	906.46	581.189	906.46	567.91
908.389	483.039	908.389	673.96	908.389	358.839	908.389	520.993	908.389	567.508
910.317	491.864	910.317	610.544	910.317	362.041	910.317	517.465	910.317	554.95
912.246	466.033	912.246	600.15	912.246	383.832	912.246	568.464	912.246	568.938
914.174	445.705	914.174	605.25	914.174	398.017	914.174	599.151	914.174	574.017
916.102	446.314	916.102	588.892	916.102	389.582	916.102	583.089	916.102	553.068
918.031	453.518	918.031	574.546	918.031	368.636	918.031	549.975	918.031	525.091
919.96	446.175	919.96	603.646	919.96	362.562	919.96	539.772	919.96	520.89
921.888	421.379	921.888	608.553	921.888	381.496	921.888	547.876	921.888	538.67
923.816	405.899	923.816	585.056	923.816	381.948	923.816	544.081	923.816	547.152
925.745	440.644	925.745	650.376	925.745	349.583	925.745	519.728	925.745	508.858
927.673	418.873	927.673	712.675	927.673	357.802	927.673	548.107	927.673	502.069
929.602	428.609	929.602	688.957	929.602	364.412	929.602	559.609	929.602	513.831
931.53	460.74	931.53	639.692	931.53	344.35	931.53	536.093	931.53	485.527
933.459	400.615	933.459	681.267	933.459	346.342	933.459	554.207	933.459	430.354
935.387	460.005	935.387	701.582	935.387	363.593	935.387	549.347	935.387	500.495
937.316	406.701	937.316	624.943	937.316	390.149	937.316	531.045	937.316	436.756
939.244	410.744	939.244	701.824	939.244	352.387	939.244	526.151	939.244	405.687
941.173	427.114	941.173	635.259	941.173	347.699	941.173	531.28	941.173	442.257
943.101	452.949	943.101	569.409	943.101	364.277	943.101	537.381	943.101	503.036
945.029	466.51	945.029	570.096	945.029	374.618	945.029	544.537	945.029	563.977
946.958	445.958	946.958	555.234	946.958	379.763	946.958	560.273	946.958	596.183
948.886	432.329	948.886	585.448	948.886	381.913	948.886	581.876	948.886	515.524
950.815	424.962	950.815	638.678	950.815	362.086	950.815	561.618	950.815	445.801
952.743	413.326	952.743	627.757	952.743	352.292	952.743	530.287	952.743	397.699
954.672	418.185	954.672	609.337	954.672	354.122	954.672	529.605	954.672	368.253
956.6	425.487	956.6	608.608	956.6	334.945	956.6	524.045	956.6	448.895
958.529	427.257	958.529	605.737	958.529	335.181	958.529	519.942	958.529	488.294
960.457	420.19	960.457	572.051	960.457	374.997	960.457	539.249	960.457	458.483
962.386	400.971	962.386	528.477	962.386	383.953	962.386	560.412	962.386	576.723
964.314	389.12	964.314	586.196	964.314	330.662	964.314	526.884	964.314	511.149
966.243	427.806	966.243	575.654	966.243	293.681	966.243	492.612	966.243	438.425
968.171	408.926	968.171	545.719	968.171	338.235	968.171	555.141	968.171	422.037
970.1	416.239	970.1	625.565	970.1	352.292	970.1	535.227	970.1	494.291
972.028	433.187	972.028	601.043	972.028	336.276	972.028	482.08	972.028	527.458
973.957	415.065	973.957	530.989	973.957	330.737	973.957	480.137	973.957	480.823
975.885	380.848	975.885	632.091	975.885	338.75	975.885	509.474	975.885	452.618
977.813	408.622	977.813	638.396	977.813	328.508	977.813	503.466	977.813	502.136
979.742	387.789	979.742	568.531	979.742	340.82	979.742	534.849	979.742	538.914
981.67	404.572	981.67	566.005	981.67	338.304	981.67	545.555	981.67	566.568
983.599	435.586	983.599	589.282	983.599	331.352	983.599	528.155	983.599	498.471
985.527	448.837	985.527	572.618	985.527	331.601	985.527	519.059	985.527	425.309
987.456	450.102	987.456	541.357	987.456	330.282	987.456	521.218	987.456	461.973
989.384	437.164	989.384	563.056	989.384	324.167	989.384	515.641	989.384	553.505
991.313	396.83	991.313	649.626	991.313	327.767	991.313	504.464	991.313	526.789
993.241	408.711	993.241	714.909	993.241	334.666	993.241	529.204	993.241	494.322
995.17	392.823	995.17	708.19	995.17	338.882	995.17	560.736	995.17	521.614
997.098	469.003	997.098	562.485	997.098	309.955	997.098	524.125	997.098	492.277
999.027	475.269	999.027	594.917	999.027	333.391	999.027	522.615	999.027	495.182
1000.96	431.4	1000.96	663.694	1000.96	338.387	1000.96	505.572	1000.96	542.951
1002.88	416.921	1002.88	628.529	1002.88	327.103	1002.88	501.473	1002.88	539.99
1004.81	433.433	1004.81	552.672	1004.81	347.965	1004.81	550.115	1004.81	454.022
1006.74	404.089	1006.74	561.227	1006.74	348.918	1006.74	545.057	1006.74	442.061
1008.67	417.167	1008.67	612.993	1008.67	317.095	1008.67	532.612	1008.67	537.399
1010.6	434.048	1010.6	649.091	1010.6	361.597	1010.6	546.795	1010.6	564.82
1012.53	416.673	1012.53	637.981	1012.53	364.457	1012.53	529.337	1012.53	531.237
1014.45	413.187	1014.45	612.682	1014.45	364.372	1014.45	522.64	1014.45	540.438
1016.38	433.194	1016.38	603.047	1016.38	376.679	1016.38	553.005	1016.38	541.58
1018.31	449.451	1018.31	584.392	1018.31	378.686	1018.31	581.457	1018.31	493.711
1020.24	446.337	1020.24	532.34	1020.24	361.539	1020.24	561.517	1020.24	458.113
1022.17	453.918	1022.17	524.878	1022.17	371.818	1022.17	542.76	1022.17	492.38
1024.1	464.423	1024.1	639.414	1024.1	401.565	1024.1	605.438	1024.1	448.337
1026.03	427.487	1026.03	619.89	1026.03	407.874	1026.03	603.996	1026.03	465.396
1027.95	432.588	1027.95	679.356	1027.95	342.259	1027.95	547.8	1027.95	432.087
1029.88	452.197	1029.88	678.789	1029.88	329.002	1029.88	527.308	1029.88	469.666
1031.81	460.709	1031.81	629.454	1031.81	333.973	1031.81	527.688	1031.81	495.72
1033.74	455.16	1033.74	618.833	1033.74	328.222	1033.74	527.463	1033.74	496.18
1035.67	449.692	1035.67	640.502	1035.67	359.729	1035.67	546.635	1035.67	563.007
1037.6	467.854	1037.6	610.436	1037.6	367.029	1037.6	549.835	1037.6	520.09
1039.52	454.514	1039.52	660.426	1039.52	370.277	1039.52	578.298	1039.52	540.903
1041.45	461.317	1041.45	615.449	1041.45	370.405	1041.45	562.241	1041.45	540.18
1043.38	483.392	1043.38	602.524	1043.38	371.849	1043.38	568.541	1043.38	440.933
1045.31	490.768	1045.31	629.669	1045.31	370.522	1045.31	573.638	1045.31	409.458
1047.24	469.787	1047.24	684.088	1047.24	389.032	1047.24	580.42	1047.24	485.628
1049.17	453.087	1049.17	727.503	1049.17	412.347	1049.17	587.866	1049.17	556.602
1051.1	478.142	1051.1	706.276	1051.1	388.737	1051.1	569.817	1051.1	530.459
1053.02	493.01	1053.02	634.372	1053.02	346.454	1053.02	541.458	1053.02	503.916
1054.95	455.333	1054.95	631.549	1054.95	366.795	1054.95	568.545	1054.95	553.068
1056.88	469.026	1056.88	676.072	1056.88	376.75	1056.88	600.316	1056.88	555.483
1058.81	475.274	1058.81	655.998	1058.81	380.421	1058.81	605.051	1058.81	560.994
1060.74	469.754	1060.74	655.159	1060.74	364.092	1060.74	560.738	1060.74	618.064
1062.67	463.602	1062.67	718.886	1062.67	377.373	1062.67	555.096	1062.67	652.646
1064.59	451.257	1064.59	729.721	1064.59	400.977	1064.59	574.054	1064.59	623.91
1066.52	434.019	1066.52	620.979	1066.52	357.919	1066.52	519.807	1066.52	589.429
1068.45	469.156	1068.45	714.575	1068.45	340.739	1068.45	547.363	1068.45	554.177
1070.38	508.151	1070.38	739.829	1070.38	351.391	1070.38	568.098	1070.38	633.053
1072.31	505.67	1072.31	674.988	1072.31	395.394	1072.31	591.976	1072.31	603.732
1074.24	485.793	1074.24	678.943	1074.24	383.487	1074.24	575.283	1074.24	583.909
1076.16	490.868	1076.16	643.393	1076.16	370.668	1076.16	569.174	1076.16	572.586
1078.09	501.903	1078.09	638.618	1078.09	372.88	1078.09	565.128	1078.09	588.456
1080.02	495.531	1080.02	687.816	1080.02	381.191	1080.02	554.399	1080.02	634.025
1081.95	488.188	1081.95	696.757	1081.95	392.571	1081.95	559.656	1081.95	672.217
1083.88	502.246	1083.88	735.409	1083.88	386.002	1083.88	564.32	1083.88	686.947
1085.81	520.8	1085.81	795.906	1085.81	367.375	1085.81	547.514	1085.81	698.852
1087.74	525.485	1087.74	721.49	1087.74	374.508	1087.74	545.505	1087.74	661.372
1089.66	520.393	1089.66	732.92	1089.66	371.964	1089.66	550.449	1089.66	592.73
1091.59	502.705	1091.59	787.521	1091.59	351.623	1091.59	553.762	1091.59	633.738
1093.52	499.345	1093.52	810.431	1093.52	342.181	1093.52	542.911	1093.52	672.511
1095.45	513.885	1095.45	779.172	1095.45	365.885	1095.45	543.231	1095.45	634.069
1097.38	511.621	1097.38	735.879	1097.38	384.909	1097.38	562.72	1097.38	617.895
1099.31	485.585	1099.31	745.106	1099.31	335.231	1099.31	535.536	1099.31	697.081
1101.23	568.647	1101.23	787.559	1101.23	371.234	1101.23	533.759	1101.23	689.805
1103.16	549.689	1103.16	767.037	1103.16	398.485	1103.16	569.544	1103.16	715.004
1105.09	575.172	1105.09	703.084	1105.09	384.877	1105.09	554.631	1105.09	675.456
1107.02	545.384	1107.02	729.885	1107.02	364.253	1107.02	533.96	1107.02	627.56
1108.95	524.601	1108.95	791.856	1108.95	352.075	1108.95	542.096	1108.95	612.993
1110.88	548.766	1110.88	818.989	1110.88	348.323	1110.88	559.3	1110.88	637.666
1112.81	575.653	1112.81	796.549	1112.81	359.271	1112.81	561	1112.81	662.911
1114.73	575.144	1114.73	745.622	1114.73	390.914	1114.73	565.482	1114.73	650.675
1116.66	564.667	1116.66	751.987	1116.66	400.769	1116.66	583.715	1116.66	682.367
1118.59	570.713	1118.59	771.194	1118.59	387.121	1118.59	590.107	1118.59	750.134
1120.52	579.175	1120.52	714.444	1120.52	384.302	1120.52	573.907	1120.52	703.891
1122.45	554.955	1122.45	734.957	1122.45	368.935	1122.45	564.929	1122.45	627.654
1124.38	536.26	1124.38	804.132	1124.38	385.745	1124.38	592.497	1124.38	635.805
1126.31	541.853	1126.31	782.347	1126.31	377.524	1126.31	572.396	1126.31	659.238
1128.23	527.387	1128.23	690.62	1128.23	357.199	1128.23	537.933	1128.23	652.837
1130.16	485.11	1130.16	669.877	1130.16	387.595	1130.16	581.775	1130.16	669.353
1132.09	541.804	1132.09	671.904	1132.09	346.061	1132.09	540.572	1132.09	668.964
1134.02	567.019	1134.02	803.683	1134.02	369.06	1134.02	592.023	1134.02	710.421
1135.95	552.569	1135.95	879.333	1135.95	374.488	1135.95	571.663	1135.95	644.893
1137.88	583.016	1137.88	765.415	1137.88	381.115	1137.88	547.663	1137.88	710.731
1139.81	577.394	1139.81	736.167	1139.81	376.124	1139.81	544.542	1139.81	753.283
1141.73	554.331	1141.73	770.321	1141.73	362.268	1141.73	534.431	1141.73	729.505
1143.66	555.653	1143.66	762.388	1143.66	358.991	1143.66	541.461	1143.66	697.892
1145.59	573.51	1145.59	719.205	1145.59	361.582	1145.59	572.975	1145.59	696.537
1147.52	570.234	1147.52	722.11	1147.52	348.708	1147.52	567.008	1147.52	702.576
1149.45	556.795	1149.45	755.436	1149.45	379.937	1149.45	571.709	1149.45	724.843
1151.38	562.467	1151.38	750.777	1151.38	416.82	1151.38	601.397	1151.38	708.251
1153.3	560.882	1153.3	747.35	1153.3	349.844	1153.3	549.809	1153.3	647.528
1155.23	542.965	1155.23	782.392	1155.23	323.564	1155.23	531.13	1155.23	724.673
1157.16	548.335	1157.16	807.512	1157.16	341.779	1157.16	544.052	1157.16	774.57
1159.09	568.685	1159.09	820.426	1159.09	373.446	1159.09	566.842	1159.09	739.341
1161.02	564.638	1161.02	825.925	1161.02	393.146	1161.02	569.933	1161.02	731.966
1162.95	544.927	1162.95	822.402	1162.95	395.117	1162.95	567.178	1162.95	759.761
1164.88	576.051	1164.88	820.236	1164.88	386.406	1164.88	609.533	1164.88	636.047
1166.8	597.482	1166.8	755.079	1166.8	336.602	1166.8	524.764	1166.8	681.37
1168.73	573.459	1168.73	759.395	1168.73	333.921	1168.73	520.622	1168.73	724.13
1170.66	561.169	1170.66	771.879	1170.66	334.484	1170.66	535.839	1170.66	646.994
1172.59	560.059	1172.59	740.801	1172.59	366.76	1172.59	566.779	1172.59	668.714
1174.52	550.784	1174.52	780.013	1174.52	393.882	1174.52	597.916	1174.52	748.973
1176.45	550.218	1176.45	818.081	1176.45	399.886	1176.45	598.312	1176.45	781.7
1178.37	565.849	1178.37	784.948	1178.37	387.167	1178.37	578.108	1178.37	768.882
1180.3	581.089	1180.3	758.758	1180.3	370.211	1180.3	580.491	1180.3	777.716
1182.23	602.088	1182.23	791.389	1182.23	387.425	1182.23	604.121	1182.23	780.037
1184.16	629.205	1184.16	804.598	1184.16	420.783	1184.16	617.8	1184.16	730.321
1186.09	599.377	1186.09	802.62	1186.09	377.738	1186.09	609.865	1186.09	740.166
1188.02	550.877	1188.02	791.747	1188.02	338.053	1188.02	564.425	1188.02	792.557
1189.94	568.408	1189.94	783.168	1189.94	381.023	1189.94	594.582	1189.94	718.979
1191.87	606.902	1191.87	811.17	1191.87	402.525	1191.87	615.713	1191.87	769.982
1193.8	619.008	1193.8	889.732	1193.8	413.044	1193.8	622.653	1193.8	826.094
1195.73	614.049	1195.73	905.853	1195.73	405.685	1195.73	617.55	1195.73	804.225
1197.66	617.46	1197.66	780.828	1197.66	354.773	1197.66	584.39	1197.66	836.924
1199.59	611.048	1199.59	728.13	1199.59	411.753	1199.59	614.407	1199.59	786.771
1201.52	583.63	1201.52	777.424	1201.52	421.503	1201.52	612.417	1201.52	867.848
1203.44	581.011	1203.44	727.491	1203.44	410.427	1203.44	601.882	1203.44	804.716
1205.37	575.37	1205.37	826.335	1205.37	394.627	1205.37	557.004	1205.37	782.994
1207.3	589.848	1207.3	835.14	1207.3	358.979	1207.3	545.883	1207.3	782.621
1209.23	611.988	1209.23	828.839	1209.23	347.808	1209.23	572.129	1209.23	784.116
1211.16	624.784	1211.16	854.083	1211.16	375.47	1211.16	597.984	1211.16	800.348
1213.09	629.046	1213.09	849.243	1213.09	413.555	1213.09	609.625	1213.09	828.208
1215.02	632.64	1215.02	796.247	1215.02	431.4	1215.02	625.437	1215.02	838.505
1216.94	629.625	1216.94	801.464	1216.94	426.099	1216.94	642.71	1216.94	831.827
1218.87	618.855	1218.87	857.86	1218.87	403.38	1218.87	624.227	1218.87	862.34
1220.8	615.423	1220.8	894.243	1220.8	402.564	1220.8	608.777	1220.8	914.475
1222.73	580.312	1222.73	908.57	1222.73	437.088	1222.73	656.497	1222.73	880.153
1224.66	608.77	1224.66	829.233	1224.66	416.739	1224.66	621.079	1224.66	826.996
1226.59	612.713	1226.59	838.538	1226.59	407.684	1226.59	640.743	1226.59	825.611
1228.51	641.427	1228.51	873.747	1228.51	419.278	1228.51	673.674	1228.51	883.328
1230.44	682.287	1230.44	882.282	1230.44	428.024	1230.44	660.017	1230.44	936.199
1232.37	672.576	1232.37	897.326	1232.37	430.618	1232.37	644.357	1232.37	905.969
1234.3	682.887	1234.3	884.6	1234.3	435.075	1234.3	663.688	1234.3	817.622
1236.23	702.466	1236.23	937.539	1236.23	453.274	1236.23	713.334	1236.23	875.51
1238.16	682.051	1238.16	835.625	1238.16	426.788	1238.16	681.54	1238.16	942.73
1240.09	708.93	1240.09	920.239	1240.09	426.702	1240.09	669	1240.09	956.198
1242.01	738.376	1242.01	993.125	1242.01	427.564	1242.01	670.252	1242.01	990.912
1243.94	731.459	1243.94	975.707	1243.94	432.388	1243.94	673.047	1243.94	1001.01
1245.87	705.72	1245.87	952.801	1245.87	445.813	1245.87	674.325	1245.87	1006.34
1247.8	692.17	1247.8	964.579	1247.8	457.747	1247.8	669.981	1247.8	1039.43
1249.73	702.005	1249.73	994.231	1249.73	466.824	1249.73	671.469	1249.73	1040.45
1251.66	725.981	1251.66	1024.26	1251.66	475.645	1251.66	696.869	1251.66	983.584
1253.58	752.083	1253.58	1004.4	1253.58	457.927	1253.58	718.623	1253.58	1077.87
1255.51	792.57	1255.51	1030.06	1255.51	489.687	1255.51	705.95	1255.51	1098.7
1257.44	813.829	1257.44	1050.78	1257.44	472.82	1257.44	724.562	1257.44	1043.41
1259.37	828.314	1259.37	1018.16	1259.37	441.455	1259.37	677.513	1259.37	1101.71
1261.3	824.175	1261.3	1065.6	1261.3	459.165	1261.3	671.259	1261.3	1158.26
1263.23	840.212	1263.23	1087.37	1263.23	500.121	1263.23	716.649	1263.23	1164.11
1265.15	858.494	1265.15	1108.85	1265.15	503.496	1265.15	750.244	1265.15	1141.43
1267.08	873.466	1267.08	1071.28	1267.08	480.43	1267.08	732.328	1267.08	1144.68
1269.01	917.151	1269.01	984.048	1269.01	498.626	1269.01	723.64	1269.01	1194.83
1270.94	972.123	1270.94	1109.92	1270.94	556.809	1270.94	799.242	1270.94	1241.11
1272.87	948.716	1272.87	1199.81	1272.87	546.197	1272.87	811.942	1272.87	1237.84
1274.8	967.117	1274.8	1137.19	1274.8	528.261	1274.8	804.787	1274.8	1297
1276.73	1000.11	1276.73	1145.12	1276.73	558.865	1276.73	837.11	1276.73	1330.05
1278.65	987.88	1278.65	1211.88	1278.65	593.077	1278.65	841.716	1278.65	1311.54
1280.58	1027.07	1280.58	1244.56	1280.58	620.702	1280.58	845.711	1280.58	1374.92
1282.51	1103.14	1282.51	1320.74	1282.51	638.764	1282.51	897.669	1282.51	1469.09
1284.44	1147.98	1284.44	1360.76	1284.44	629.061	1284.44	909.258	1284.44	1556.02
1286.37	1168.97	1286.37	1373.97	1286.37	628.095	1286.37	870.159	1286.37	1576.98
1288.3	1213.43	1288.3	1463.21	1288.3	673.295	1288.3	898.297	1288.3	1526.75
1290.22	1249.23	1290.22	1479.02	1290.22	695.484	1290.22	977.178	1290.22	1604.05
1292.15	1292.37	1292.15	1468.18	1292.15	725.608	1292.15	1004.63	1292.15	1782.89
1294.08	1378.82	1294.08	1485.23	1294.08	758.44	1294.08	1064.9	1294.08	1835.26
1296.01	1428.6	1296.01	1619.84	1296.01	754.228	1296.01	1033.34	1296.01	1906.12
1297.94	1492.01	1297.94	1599.12	1297.94	783.763	1297.94	1040.6	1297.94	1878.53
1299.87	1608.07	1299.87	1652.08	1299.87	822.746	1299.87	1107.96	1299.87	1933.67
1301.8	1696.99	1301.8	1796.79	1301.8	879.088	1301.8	1181.08	1301.8	2056.64
1303.72	1766.66	1303.72	1947.75	1303.72	948.882	1303.72	1244.31	1303.72	2198.75
1305.65	1866.38	1305.65	2063.42	1305.65	997.263	1305.65	1306.86	1305.65	2356.86
1307.58	1990.75	1307.58	2154.07	1307.58	1017.65	1307.58	1365.06	1307.58	2526.89
1309.51	2132.11	1309.51	2238.17	1309.51	1070.69	1309.51	1425.12	1309.51	2684.8
1311.44	2278.96	1311.44	2311.85	1311.44	1166.79	1311.44	1491.69	1311.44	2793.45
1313.37	2420.63	1313.37	2405.93	1313.37	1250.07	1313.37	1546.89	1313.37	2901.95
1315.3	2656.32	1315.3	2568.98	1315.3	1363.71	1315.3	1614.81	1315.3	3175.37
1317.22	2872.7	1317.22	2668.03	1317.22	1433.38	1317.22	1699.24	1317.22	3473.22
1319.15	3092.27	1319.15	2950.37	1319.15	1501.38	1319.15	1787.18	1319.15	3666.64
1321.08	3343.16	1321.08	3262.5	1321.08	1615.76	1321.08	1884.24	1321.08	3947.69
1323.01	3604.26	1323.01	3478.62	1323.01	1729.04	1323.01	1993.51	1323.01	4198.54
1324.94	3887.08	1324.94	3741.6	1324.94	1850.11	1324.94	2141.44	1324.94	4468.05
1326.87	4232.76	1326.87	4143.32	1326.87	2027.97	1326.87	2326.62	1326.87	4935.35
1328.79	4612.57	1328.79	4476.02	1328.79	2197.43	1328.79	2476.56	1328.79	5291.44
1330.72	4990.8	1330.72	4770.68	1330.72	2395.36	1330.72	2636.69	1330.72	5615.2
1332.65	5489.71	1332.65	5134.66	1332.65	2610.6	1332.65	2852.9	1332.65	6081
1334.58	5949.94	1334.58	5537.81	1334.58	2845.57	1334.58	3051.78	1334.58	6576.83
1336.51	6450.6	1336.51	5973.36	1336.51	3046.34	1336.51	3243	1336.51	6978.31
1338.44	6944.65	1338.44	6406.26	1338.44	3250.13	1338.44	3479.69	1338.44	7413.01
1340.37	7397.99	1340.37	6723.31	1340.37	3489.27	1340.37	3680.36	1340.37	7941.35
1342.29	7844.93	1342.29	7004.1	1342.29	3728	1342.29	3793.29	1342.29	8416.59
1344.22	8266.59	1344.22	7431.43	1344.22	3929.93	1344.22	3911.76	1344.22	8737.39
1346.15	8629.71	1346.15	7880.58	1346.15	4085.61	1346.15	4070.67	1346.15	9006.99
1348.08	8949.39	1348.08	8047.8	1348.08	4163.25	1348.08	4111.2	1348.08	9293.39
1350.01	9127.15	1350.01	8197.12	1350.01	4128.27	1350.01	4021.84	1350.01	9333.82
1351.94	9075.35	1351.94	8125.54	1351.94	4149.86	1351.94	4081.61	1351.94	9138.91
1353.87	8931.27	1353.87	7874.51	1353.87	4137.26	1353.87	4102.63	1353.87	9303.02
1355.79	8761.18	1355.79	7645.58	1355.79	4097.82	1355.79	4080.46	1355.79	8950.14
1357.72	8367.52	1357.72	7530.36	1357.72	3917.67	1357.72	3905.52	1357.72	8710.54
1359.65	7961.2	1359.65	7202.58	1359.65	3786.14	1359.65	3771.1	1359.65	8388.32
1361.58	7549.38	1361.58	6765.89	1361.58	3613.21	1361.58	3600.34	1361.58	7867.94
1363.51	7079.36	1363.51	6378.84	1363.51	3381.27	1363.51	3409.45	1363.51	7324.47
1365.43	6579.41	1365.43	6063.88	1365.43	3150.21	1365.43	3236.47	1365.43	6841.7
1367.36	6080.83	1367.36	5709.51	1367.36	2918.85	1367.36	3008.56	1367.36	6324.44
1369.29	5545.76	1369.29	5151.18	1369.29	2697.59	1369.29	2750	1369.29	5805.21
1371.22	4976.63	1371.22	4616.19	1371.22	2457.2	1371.22	2551.44	1371.22	5336.6
1373.15	4427.49	1373.15	4203.14	1373.15	2172.61	1373.15	2333.42	1373.15	4828.14
1375.08	3931.93	1375.08	3735	1375.08	1910.96	1375.08	2064.21	1375.08	4260.87
1377.01	3499.91	1377.01	3410.54	1377.01	1708.26	1377.01	1907.57	1377.01	3798.97
1378.93	3051.32	1378.93	2985.95	1378.93	1522.06	1378.93	1705.3	1378.93	3444.9
1380.86	2761.59	1380.86	2712.65	1380.86	1411	1380.86	1623.68	1380.86	3163.82
1382.79	2510.94	1382.79	2502.02	1382.79	1280.47	1382.79	1514.32	1382.79	2994.06
1384.72	2263.05	1384.72	2269.98	1384.72	1156.53	1384.72	1376.22	1384.72	2782.71
1386.65	2076.57	1386.65	2032.41	1386.65	1105.58	1386.65	1313.48	1386.65	2530.36
1388.58	1909.84	1388.58	1864.22	1388.58	1047.78	1388.58	1259.67	1388.58	2404.57
1390.51	1762.13	1390.51	1939.29	1390.51	944.882	1390.51	1189.6	1390.51	2215.66
1392.43	1664.02	1392.43	1855.08	1392.43	928.544	1392.43	1154.08	1392.43	2066.88
1394.36	1528.96	1394.36	1678.23	1394.36	888.298	1394.36	1108.04	1394.36	1889.21
1396.29	1427.04	1396.29	1698.35	1396.29	838.798	1396.29	1068.29	1396.29	1815
1398.22	1397.89	1398.22	1654.76	1398.22	811.481	1398.22	1026.17	1398.22	1789.95
1400.15	1374.74	1400.15	1606.8	1400.15	769.969	1400.15	996.44	1400.15	1700.58
1402.08	1311.1	1402.08	1552.16	1402.08	718.011	1402.08	968.416	1402.08	1618.25
1404.01	1237.91	1404.01	1420.38	1404.01	690.584	1404.01	932.078	1404.01	1584.82
1405.93	1194.23	1405.93	1331.87	1405.93	689.672	1405.93	908.193	1405.93	1534.2
1407.86	1169.37	1407.86	1367.76	1407.86	695.588	1407.86	910.154	1407.86	1498.46
1409.79	1133.6	1409.79	1386.82	1409.79	691.748	1409.79	926.278	1409.79	1542.09
1411.72	1094.74	1411.72	1324.73	1411.72	661.55	1411.72	929.711	1411.72	1510.5
1413.65	1072.42	1413.65	1313.19	1413.65	632.95	1413.65	844.431	1413.65	1415.89
1415.58	1087.22	1415.58	1359.24	1415.58	626.918	1415.58	857.29	1415.58	1370.2
1417.5	1070.23	1417.5	1265.68	1417.5	599.168	1417.5	810.661	1417.5	1452.54
1419.43	1040.27	1419.43	1266.72	1419.43	650.381	1419.43	895.223	1419.43	1294.25
1421.36	967.528	1421.36	1138.5	1421.36	613.164	1421.36	849.475	1421.36	1173.4
1423.29	925.715	1423.29	1157.71	1423.29	576.121	1423.29	767.644	1423.29	1195.84
1425.22	937.546	1425.22	1234.37	1425.22	584.675	1425.22	762.105	1425.22	1226.89
1427.15	951.751	1427.15	1252.43	1427.15	596.182	1427.15	800.688	1427.15	1192.66
1429.08	953.796	1429.08	1218.37	1429.08	582.215	1429.08	814.679	1429.08	1161.2
1431	949.221	1431	1180.14	1431	559.69	1431	806.149	1431	1188.33
1432.93	904.991	1432.93	1176.13	1432.93	542.412	1432.93	802.03	1432.93	1215.11
1434.86	867.091	1434.86	1156.49	1434.86	536.73	1434.86	778.647	1434.86	1176.08
1436.79	885.951	1436.79	1128.89	1436.79	551.562	1436.79	743.706	1436.79	1120.33
1438.72	864.996	1438.72	1220.7	1438.72	578.823	1438.72	781.247	1438.72	1117.74
1440.65	868.799	1440.65	1195.13	1440.65	587.983	1440.65	801.631	1440.65	1113.4
1442.57	869.558	1442.57	1214.31	1442.57	546.477	1442.57	766.212	1442.57	1191.92
1444.5	887.795	1444.5	1193.22	1444.5	565.084	1444.5	767.595	1444.5	1226.92
1446.43	890.413	1446.43	1128.14	1446.43	525.491	1446.43	774.015	1446.43	1138.48
1448.36	855.797	1448.36	1103.45	1448.36	535.722	1448.36	776.838	1448.36	1078.01
1450.29	851.31	1450.29	1136.42	1450.29	577.013	1450.29	793.733	1450.29	1097.96
1452.22	878.54	1452.22	1178.73	1452.22	563.521	1452.22	803.622	1452.22	1108.99
1454.14	860.629	1454.14	1171.56	1454.14	548.608	1454.14	782.72	1454.14	1110.09
1456.07	838.951	1456.07	1093.91	1456.07	553.881	1456.07	774.758	1456.07	1167.01
1458	867.171	1458	1077.54	1458	554.761	1458	800.244	1458	1160.43
1459.93	872.386	1459.93	1080.91	1459.93	512.145	1459.93	768.199	1459.93	1125.54
1461.86	859.564	1461.86	1155.72	1461.86	518.916	1461.86	766.897	1461.86	1119.21
1463.79	838.75	1463.79	1200.94	1463.79	574.912	1463.79	813.42	1463.79	1082.13
1465.72	845.516	1465.72	1161.42	1465.72	603.322	1465.72	838.617	1465.72	1082.62
1467.64	885.218	1467.64	1141.03	1467.64	598.606	1467.64	829.04	1467.64	1162.88
1469.57	861.461	1469.57	1115.42	1469.57	569.691	1469.57	776.629	1469.57	1154.12
1471.5	856.489	1471.5	1146.61	1471.5	548.199	1471.5	770.1	1471.5	1166.65
1473.43	887.229	1473.43	1165.4	1473.43	555.403	1473.43	797.227	1473.43	1180.53
1475.36	895.122	1475.36	1123.81	1475.36	579.449	1475.36	813.741	1475.36	1080.19
1477.29	905.699	1477.29	1114	1477.29	580.748	1477.29	821.735	1477.29	1020.81
1479.21	928.932	1479.21	1122.76	1479.21	546.053	1479.21	793.677	1479.21	1157.65
1481.14	860.251	1481.14	1099.62	1481.14	559.881	1481.14	807.56	1481.14	1138.73
1483.07	882.64	1483.07	1115.74	1483.07	639.698	1483.07	869.394	1483.07	1065.41
1485	956.621	1485	1103.26	1485	610.368	1485	852.486	1485	1150.7
1486.93	960.452	1486.93	1177.46	1486.93	642.018	1486.93	876.225	1486.93	1159.5
1488.86	961.27	1488.86	1189.84	1488.86	664.674	1488.86	907.215	1488.86	1151.82
1490.79	977.333	1490.79	1176.43	1490.79	666.277	1490.79	913.025	1490.79	1220.05
1492.71	988.234	1492.71	1183.22	1492.71	657.724	1492.71	894.926	1492.71	1237.17
1494.64	999.628	1494.64	1230.52	1494.64	643.849	1494.64	889.728	1494.64	1220.78
1496.57	1013.92	1496.57	1284.29	1496.57	639.715	1496.57	906.36	1496.57	1276.06
1498.5	1006.31	1498.5	1266.28	1498.5	649.696	1498.5	901.939	1498.5	1325.94
1500.43	971.937	1500.43	1211.13	1500.43	650.923	1500.43	871.585	1500.43	1295.45
1502.36	962.731	1502.36	1234.11	1502.36	633.998	1502.36	884.249	1502.36	1296.04
1504.29	1015.68	1504.29	1231.56	1504.29	636.234	1504.29	944.529	1504.29	1296.85
1506.21	1065.77	1506.21	1163.62	1506.21	666.206	1506.21	971.878	1506.21	1316.95
1508.14	1060.76	1508.14	1333.8	1508.14	704.993	1508.14	981.012	1508.14	1336.8
1510.07	1057.52	1510.07	1294.37	1510.07	713.155	1510.07	1026.05	1510.07	1381.15
1512	1078.28	1512	1271.83	1512	739.036	1512	1002.72	1512	1380.85
1513.93	1095	1513.93	1314.95	1513.93	746.453	1513.93	1030.63	1513.93	1395.13
1515.86	1108.64	1515.86	1345.46	1515.86	759.22	1515.86	1047.49	1515.86	1435.18
1517.78	1173.7	1517.78	1359.04	1517.78	772.451	1517.78	1079.12	1517.78	1439.55
1519.71	1209.06	1519.71	1381.6	1519.71	805.483	1519.71	1116.75	1519.71	1458.55
1521.64	1212.04	1521.64	1428.23	1521.64	823.921	1521.64	1124.27	1521.64	1512.69
1523.57	1235.15	1523.57	1452.78	1523.57	807.612	1523.57	1109.49	1523.57	1552.55
1525.5	1267.58	1525.5	1433.46	1525.5	811.793	1525.5	1118.35	1525.5	1585.02
1527.43	1306.5	1527.43	1456.2	1527.43	859.365	1527.43	1169.22	1527.43	1665.38
1529.36	1365.26	1529.36	1521.26	1529.36	894.199	1529.36	1228.47	1529.36	1739.42
1531.28	1375.8	1531.28	1486.89	1531.28	932.914	1531.28	1269.51	1531.28	1749.44
1533.21	1476	1533.21	1622.97	1533.21	969.531	1533.21	1295.22	1533.21	1876.74
1535.14	1561.23	1535.14	1761.45	1535.14	988.135	1535.14	1341.15	1535.14	1923.52
1537.07	1606.19	1537.07	1816.27	1537.07	1106.69	1537.07	1453.67	1537.07	1976.42
1539	1676.25	1539	1886.29	1539	1138.91	1539	1528.94	1539	2112.38
1540.93	1755.81	1540.93	1860.04	1540.93	1204.84	1540.93	1613.63	1540.93	2193.13
1542.85	1853.92	1542.85	1994.69	1542.85	1267.79	1542.85	1696.51	1542.85	2366.74
1544.78	1998.92	1544.78	2194.66	1544.78	1408.51	1544.78	1787.08	1544.78	2525.03
1546.71	2186.41	1546.71	2284.71	1546.71	1572.33	1546.71	1889.47	1546.71	2691.88
1548.64	2367.24	1548.64	2355.37	1548.64	1684.49	1548.64	2042.14	1548.64	2951.56
1550.57	2574.33	1550.57	2595.71	1550.57	1809.44	1550.57	2290.01	1550.57	3206.27
1552.5	2910.06	1552.5	2975.92	1552.5	2019.53	1552.5	2595	1552.5	3439.22
1554.42	3297.4	1554.42	3283.95	1554.42	2310.67	1554.42	2889.43	1554.42	3862.1
1556.35	3597.37	1556.35	3522.53	1556.35	2581.91	1556.35	3175.94	1556.35	4388.03
1558.28	3974.96	1558.28	3920.97	1558.28	2794.87	1558.28	3511.21	1558.28	4840.63
1560.21	4621.12	1560.21	4428.42	1560.21	3119.7	1560.21	3964.08	1560.21	5480.75
1562.14	5264.1	1562.14	4838.67	1562.14	3665	1562.14	4631.88	1562.14	6262.51
1564.07	6202.1	1564.07	5665.64	1564.07	4286.89	1564.07	5501.13	1564.07	7298.09
1566	7415.31	1566	6750.41	1566	5092.9	1566	6556.11	1566	8748.96
1567.92	8846.42	1567.92	7987.82	1567.92	6145.85	1567.92	7766.61	1567.92	10308.2
1569.85	10522.7	1569.85	9768.5	1569.85	7488.54	1569.85	9352.77	1569.85	12331.4
1571.78	12849.1	1571.78	11574.1	1571.78	9155.67	1571.78	11389.3	1571.78	14702.6
1573.71	15503.5	1573.71	13610.7	1573.71	11105.2	1573.71	13724.8	1573.71	17534.2
1575.64	18194.4	1575.64	16165.1	1575.64	13195.4	1575.64	16116.1	1575.64	20700.4
1577.57	20908.3	1577.57	18501.5	1577.57	15165.2	1577.57	18362.6	1577.57	23446.9
1579.49	22811.9	1579.49	19877.5	1579.49	16576.8	1579.49	20029.2	1579.49	25280.1
1581.42	23149.3	1581.42	20089.2	1581.42	16972	1581.42	20262	1581.42	25937.1
1583.35	22350.1	1583.35	19467.4	1583.35	16339.9	1583.35	19117.1	1583.35	25127.6
1585.28	20572.5	1585.28	17861.3	1585.28	14878.2	1585.28	17049.5	1585.28	23081.1
1587.21	18007.7	1587.21	15601.7	1587.21	12960.1	1587.21	14613.3	1587.21	20516.5
1589.14	15429.7	1589.14	13556.5	1589.14	10980.2	1589.14	12320.2	1589.14	17779.2
1591.07	12926.7	1591.07	11486.3	1591.07	9052.11	1591.07	10148.3	1591.07	14998.8
1592.99	10811.5	1592.99	9742.81	1592.99	7465.15	1592.99	8439.01	1592.99	12644.8
1594.92	9144.14	1594.92	8344.87	1594.92	6279.53	1594.92	7227.16	1594.92	10744
1596.85	7729.81	1596.85	7148.37	1596.85	5291.23	1596.85	6131.23	1596.85	9274.94
1598.78	6619.94	1598.78	6076.02	1598.78	4456.5	1598.78	5225.35	1598.78	7934.28
1600.71	5792.82	1600.71	5300.42	1600.71	3739.14	1600.71	4547.93	1600.71	6918.76
1602.64	5065.37	1602.64	4808.12	1602.64	3204.73	1602.64	3965.16	1602.64	6191.51
1604.57	4447.91	1604.57	4378.61	1604.57	2906.48	1604.57	3499.38	1604.57	5518.54
1606.49	4051.61	1606.49	3964.36	1606.49	2662.83	1606.49	3179.85	1606.49	5051.91
1608.42	3754.06	1608.42	3615.96	1608.42	2381.65	1608.42	2862.5	1608.42	4663.39
1610.35	3578.5	1610.35	3403	1610.35	2213.37	1610.35	2655.78	1610.35	4349.98
1612.28	3406.98	1612.28	3308.22	1612.28	2122.04	1612.28	2509.69	1612.28	4200.56
1614.21	3298.94	1614.21	3307.27	1614.21	2076.99	1614.21	2416.8	1614.21	4056.46
1616.14	3302.61	1616.14	3300.64	1616.14	2084.65	1616.14	2379.75	1616.14	3900.82
1618.06	3319.44	1618.06	3283.84	1618.06	2132.95	1618.06	2359.26	1618.06	3901.1
1619.99	3371.79	1619.99	3350.26	1619.99	2211.03	1619.99	2388.52	1619.99	3963.78
1621.92	3397.61	1621.92	3293.67	1621.92	2180.38	1621.92	2367.82	1621.92	3967.01
1623.85	3280.97	1623.85	3260.78	1623.85	2069.11	1623.85	2230.39	1623.85	3820.88
1625.78	3127.85	1625.78	2972.54	1625.78	1891.15	1625.78	2091.61	1625.78	3542.76
1627.71	2761.63	1627.71	2698.38	1627.71	1650.82	1627.71	1869.97	1627.71	3180.45
1629.63	2329.61	1629.63	2368.92	1629.63	1458.95	1629.63	1642.18	1629.63	2779.6
1631.56	2043.07	1631.56	2042.94	1631.56	1307.5	1631.56	1512.96	1631.56	2454.38
1633.49	1810.31	1633.49	1903.56	1633.49	1139.21	1633.49	1404.22	1633.49	2241.09
1635.42	1584.96	1635.42	1751.19	1635.42	1013.84	1635.42	1267.09	1635.42	2008.11
1637.35	1419.7	1637.35	1672.97	1637.35	912.08	1637.35	1157.98	1637.35	1736.6
1639.28	1265.72	1639.28	1578.52	1639.28	838.678	1639.28	1112.55	1639.28	1581.4
1641.21	1184.33	1641.21	1488.23	1641.21	768.251	1641.21	1053.01	1641.21	1535.97
1643.13	1142.05	1643.13	1383.77	1643.13	707.678	1643.13	989.329	1643.13	1435.59
1645.06	1039.76	1645.06	1252.22	1645.06	686.472	1645.06	948.217	1645.06	1335.27
1646.99	944.669	1646.99	1147.56	1646.99	676.288	1646.99	906.412	1646.99	1279.04
1648.92	942.181	1648.92	1114.87	1648.92	642.384	1648.92	868.425	1648.92	1159.34
1650.85	887.022	1650.85	1145.9	1650.85	611.751	1650.85	830.731	1650.85	1090.35
1652.78	794.77	1652.78	1149.01	1652.78	573.64	1652.78	794.623	1652.78	1032.81
1654.7	783.785	1654.7	1047.32	1654.7	594.485	1654.7	804.775	1654.7	920.643
1656.63	733.819	1656.63	1006.83	1656.63	564.633	1656.63	790.865	1656.63	893.476
1658.56	756.305	1658.56	1011.58	1658.56	534.233	1658.56	780.28	1658.56	908.333
1660.49	754.91	1660.49	1000.31	1660.49	519.327	1660.49	760.03	1660.49	880.338
1662.42	679.348	1662.42	1013.11	1662.42	488.763	1662.42	717.55	1662.42	854.169
1664.35	675.509	1664.35	1011.96	1664.35	478.597	1664.35	705.434	1664.35	859.97
1666.28	681.979	1666.28	941.646	1666.28	475.359	1666.28	697.889	1666.28	846.965
1668.2	660.03	1668.2	916.478	1668.2	450.349	1668.2	662.014	1668.2	814.444
1670.13	593.752	1670.13	939.834	1670.13	441.511	1670.13	674.99	1670.13	828.851
1672.06	603.487	1672.06	963.941	1672.06	434.89	1672.06	695.095	1672.06	815.144
1673.99	626.869	1673.99	907.543	1673.99	415.962	1673.99	656.306	1673.99	798.064
1675.92	627.504	1675.92	872.959	1675.92	399.844	1675.92	606.998	1675.92	798.58
1677.85	634.6	1677.85	921.824	1677.85	400.404	1677.85	600.292	1677.85	746.824
1679.78	552.582	1679.78	880.431	1679.78	426.821	1679.78	612.475	1679.78	718.508
1681.7	606.725	1681.7	934.79	1681.7	450.932	1681.7	648.105	1681.7	728.957
1683.63	574.365	1683.63	856.569	1683.63	462.057	1683.63	651.359	1683.63	724.301
1685.56	556.41	1685.56	880.456	1685.56	449.91	1685.56	624.823	1685.56	765.659
1687.49	588.71	1687.49	899.653	1687.49	405.839	1687.49	596.899	1687.49	676.428
1689.42	587.787	1689.42	913.523	1689.42	413.436	1689.42	629.193	1689.42	614.248
1691.35	540.625	1691.35	820.042	1691.35	413.026	1691.35	641.341	1691.35	594.802
1693.28	538.722	1693.28	767.817	1693.28	390.842	1693.28	591.481	1693.28	609.778
1695.2	571.029	1695.2	808.167	1695.2	404.383	1695.2	590.556	1695.2	655.939
1697.13	569.002	1697.13	809.464	1697.13	413.592	1697.13	630.24	1697.13	635.324
1699.06	559.129	1699.06	905.644	1699.06	394.883	1699.06	587.513	1699.06	612.385
1700.99	508.078	1700.99	899.735	1700.99	391.804	1700.99	560.406	1700.99	635.817
1702.92	473.92	1702.92	817.507	1702.92	406.665	1702.92	590.081	1702.92	633.72
1704.85	523.564	1704.85	793.1	1704.85	382.885	1704.85	583.932	1704.85	618.74
1706.77	548.688	1706.77	809.72	1706.77	363.378	1706.77	567.78	1706.77	630.389
1708.7	461.025	1708.7	865.37	1708.7	409.27	1708.7	599.557	1708.7	604.585
1710.63	427.725	1710.63	858.711	1710.63	371.693	1710.63	535.559	1710.63	610.544
1712.56	466.973	1712.56	846.26	1712.56	373.831	1712.56	566.025	1712.56	640.39
1714.49	485.064	1714.49	845.682	1714.49	357.925	1714.49	571.679	1714.49	632.784
1716.42	494.106	1716.42	833.724	1716.42	385.51	1716.42	582.326	1716.42	595.293
1718.35	522.095	1718.35	844.206	1718.35	348.334	1718.35	541.109	1718.35	575.733
1720.27	515.22	1720.27	742.977	1720.27	293.876	1720.27	490.247	1720.27	613.631
1722.2	516.202	1722.2	757.662	1722.2	336.83	1722.2	527.404	1722.2	598.383
1724.13	525.878	1724.13	807.664	1724.13	372.75	1724.13	575.231	1724.13	539.974
1726.06	492.756	1726.06	827.607	1726.06	369.812	1726.06	564.064	1726.06	555.269
1727.99	470.327	1727.99	832.616	1727.99	380.341	1727.99	557.838	1727.99	597.299
1729.92	494.675	1729.92	810.015	1729.92	373.978	1729.92	567.196	1729.92	567.945
1731.84	497.11	1731.84	812.876	1731.84	340.155	1731.84	539.313	1731.84	545.59
1733.77	496.899	1733.77	804.663	1733.77	339.921	1733.77	531.919	1733.77	601.237
1735.7	535.51	1735.7	746.716	1735.7	376.727	1735.7	581.557	1735.7	634.994
1737.63	540.715	1737.63	726.432	1737.63	379.002	1737.63	604.243	1737.63	597.805
1739.56	513.577	1739.56	774.933	1739.56	364.35	1739.56	607.536	1739.56	620.798
1741.49	538.869	1741.49	851.762	1741.49	390.116	1741.49	604.609	1741.49	650.471
1743.41	540.048	1743.41	737.278	1743.41	386.585	1743.41	587.741	1743.41	601.928
1745.34	504.412	1745.34	803.192	1745.34	402.381	1745.34	606.002	1745.34	616.495
1747.27	564.865	1747.27	843.25	1747.27	403.834	1747.27	645.845	1747.27	567.514
1749.2	554.825	1749.2	800.467	1749.2	361.285	1749.2	575.659	1749.2	677.46
1751.13	517.251	1751.13	785.384	1751.13	427.946	1751.13	627.126	1751.13	605.376
1753.06	509.293	1753.06	823.509	1753.06	430.334	1753.06	634.736	1753.06	580.972
1754.99	495.106	1754.99	786.672	1754.99	382.637	1754.99	602.96	1754.99	612.238
1756.91	501.066	1756.91	756.405	1756.91	363.638	1756.91	581.612	1756.91	622.765
1758.84	489.19	1758.84	751.11	1758.84	367.49	1758.84	568.161	1758.84	635.045
1760.77	464.144	1760.77	746.199	1760.77	368.972	1760.77	568.483	1760.77	620.303
1762.7	477.756	1762.7	753.101	1762.7	353.975	1762.7	570.635	1762.7	524.678
1764.63	491.531	1764.63	731.796	1764.63	326.758	1764.63	543.209	1764.63	447.722
1766.56	459.002	1766.56	668.867	1766.56	339.758	1766.56	528.891	1766.56	518.148
1768.48	451.485	1768.48	693.278	1768.48	380.291	1768.48	557.179	1768.48	604.07
1770.41	477.947	1770.41	769.511	1770.41	353.767	1770.41	545.032	1770.41	526.783
1772.34	450.683	1772.34	700.775	1772.34	305.55	1772.34	503.062	1772.34	473.14
1774.27	465.92	1774.27	756.933	1774.27	313.042	1774.27	524.658	1774.27	558.215
1776.2	437.483	1776.2	783.46	1776.2	393.305	1776.2	571.967	1776.2	525.023
1778.13	439.932	1778.13	738.115	1778.13	341.247	1778.13	544.463	1778.13	549.746
1780.06	486.599	1780.06	701.928	1780.06	357.155	1780.06	551.02	1780.06	553.859
1781.98	458.258	1781.98	756.677	1781.98	329.666	1781.98	544.204	1781.98	501.778
1783.91	447.307	1783.91	778.587	1783.91	302.093	1783.91	495.201	1783.91	450.896
1785.84	440.2	1785.84	733.5	1785.84	322.387	1785.84	507.948	1785.84	555.774
1787.77	434.712	1787.77	786.384	1787.77	341.508	1787.77	532.746	1787.77	560.398
1789.7	429.959	1789.7	812.746	1789.7	338.283	1789.7	527.473	1789.7	509.875
1791.63	439.109	1791.63	715.496	1791.63	332.562	1791.63	521.305	1791.63	549.263
1793.56	437.658	1793.56	656.45	1793.56	312.556	1793.56	515.062	1793.56	551.937
1795.48	385.644	1795.48	699.466	1795.48	284.48	1795.48	502.084	1795.48	483.268
1797.41	374.17	1797.41	735.557	1797.41	303.575	1797.41	508.685	1797.41	475.347
1799.34	414.375	1799.34	724.813	1799.34	291.163	1799.34	499.262	1799.34	431.507
1801.27	401.979	1801.27	744.284	1801.27	283.272	1801.27	507.455	1801.27	447.542
1803.2	359.056	1803.2	685.822	1803.2	305.599	1803.2	511.827	1803.2	502.954
1805.13	368.227	1805.13	641.168	1805.13	291.584	1805.13	501.575	1805.13	474.866
1807.05	375.399	1807.05	695.622	1807.05	281.766	1807.05	519.268	1807.05	443.897
1808.98	369.295	1808.98	673.002	1808.98	318.348	1808.98	531.941	1808.98	464.773
1810.91	426.454	1810.91	679.481	1810.91	314.778	1810.91	512.685	1810.91	468.631
1812.84	437.118	1812.84	710.971	1812.84	287.919	1812.84	486.936	1812.84	445.042
1814.77	383.453	1814.77	678.142	1814.77	299.893	1814.77	496.031	1814.77	509.822
1816.7	384.744	1816.7	677.739	1816.7	273.45	1816.7	463.296	1816.7	531.151
1818.62	432.596	1818.62	710.132	1818.62	226.97	1818.62	429.283	1818.62	493.563
1820.55	426.404	1820.55	699.352	1820.55	270.327	1820.55	476.77	1820.55	460.185
1822.48	394.608	1822.48	677.233	1822.48	323.101	1822.48	515.256	1822.48	426.454
1824.41	394.083	1824.41	688.159	1824.41	272.677	1824.41	471.341	1824.41	434.68
1826.34	351.156	1826.34	672.807	1826.34	289.702	1826.34	488.997	1826.34	517.375
1828.27	413.536	1828.27	699.67	1828.27	268.295	1828.27	483.877	1828.27	511.908
1830.2	373.562	1830.2	724.318	1830.2	287.265	1830.2	491.552	1830.2	397.017
1832.12	428.241	1832.12	653.016	1832.12	306.118	1832.12	501.194	1832.12	463.194
1834.05	395.822	1834.05	633.654	1834.05	313.415	1834.05	532.114	1834.05	446.522
1835.98	409.836	1835.98	754.04	1835.98	247.128	1835.98	477.081	1835.98	469.142
1837.91	373.671	1837.91	733.861	1837.91	282.603	1837.91	490.652	1837.91	511.874
1839.84	357.853	1839.84	670.463	1839.84	305.752	1839.84	512.253	1839.84	486.12
1841.77	375.48	1841.77	732.88	1841.77	313.865	1841.77	510.484	1841.77	437.189
1843.69	393.222	1843.69	744.726	1843.69	325.576	1843.69	518.836	1843.69	425.266
1845.62	402.067	1845.62	685.293	1845.62	318.959	1845.62	518.285	1845.62	469.248
1847.55	396.624	1847.55	675.247	1847.55	306.059	1847.55	493.712	1847.55	543.418
1849.48	387.275	1849.48	691.58	1849.48	305.314	1849.48	485.776	1849.48	575.495
1851.41	390.42	1851.41	705.694	1851.41	307.327	1851.41	496.841	1851.41	527.141
1853.34	389.216	1853.34	688.493	1853.34	295.465	1853.34	466.454	1853.34	465.813
1855.27	390.328	1855.27	657.553	1855.27	288.959	1855.27	440.196	1855.27	479.082
1857.19	416.968	1857.19	701.803	1857.19	306.979	1857.19	484.63	1857.19	518.215
1859.12	405.033	1859.12	640.2	1859.12	304.96	1859.12	468.407	1859.12	492.612
1861.05	413.588	1861.05	686.095	1861.05	300.425	1861.05	488.3	1861.05	495.125
1862.98	415.604	1862.98	732.4	1862.98	293.351	1862.98	544.492	1862.98	466.235
1864.91	363.571	1864.91	661.805	1864.91	315.768	1864.91	541.601	1864.91	396.064
1866.84	367.484	1866.84	697.324	1866.84	313.867	1866.84	531.887	1866.84	438.715
1868.77	418.622	1868.77	675.918	1868.77	300.479	1868.77	475.679	1868.77	297.445
1870.69	383.748	1870.69	720.378	1870.69	309.803	1870.69	474.885	1870.69	417.014
1872.62	406.301	1872.62	728.239	1872.62	299.711	1872.62	481.152	1872.62	508.088
1874.55	439.225	1874.55	680.589	1874.55	315	1874.55	490.622	1874.55	441.463
1876.48	404.515	1876.48	622.17	1876.48	361.588	1876.48	515.911	1876.48	362.394
1878.41	374.562	1878.41	638.139	1878.41	361.048	1878.41	523.122	1878.41	351.473
1880.34	395.572	1880.34	705.314	1880.34	305.12	1880.34	499.378	1880.34	418.875
1882.26	410.127	1882.26	649.208	1882.26	271.774	1882.26	478.935	1882.26	487.462
1884.19	406.011	1884.19	637.647	1884.19	263.003	1884.19	476.045	1884.19	386
1886.12	387.389	1886.12	728.491	1886.12	308.393	1886.12	514.92	1886.12	435.77
1888.05	399.326	1888.05	729.263	1888.05	307.827	1888.05	494.735	1888.05	461.52
1889.98	377.48	1889.98	705.838	1889.98	305.233	1889.98	469.062	1889.98	431.018
1891.91	379.869	1891.91	679.934	1891.91	292.125	1891.91	465.273	1891.91	487.702
1893.84	378.809	1893.84	670.618	1893.84	279.833	1893.84	470.478	1893.84	523.563
1895.76	368.072	1895.76	721.451	1895.76	280.735	1895.76	474.981	1895.76	511.455
1897.69	379.6	1897.69	741.544	1897.69	309.515	1897.69	492.157	1897.69	485.477
1899.62	405.488	1899.62	676.587	1899.62	319.896	1899.62	503.283	1899.62	459.594
1901.55	414.731	1901.55	622.905	1901.55	288.846	1901.55	491.739	1901.55	482.499
1903.48	394.429	1903.48	634.855	1903.48	275.933	1903.48	476.757	1903.48	509.918
1905.41	379.829	1905.41	654.864	1905.41	272.904	1905.41	460.81	1905.41	483.807
1907.33	367.526	1907.33	646.868	1907.33	281.014	1907.33	476.899	1907.33	469.562
1909.26	350.154	1909.26	677.039	1909.26	310.051	1909.26	516.249	1909.26	508.968
1911.19	371.929	1911.19	742.276	1911.19	312.036	1911.19	500.013	1911.19	494.37
1913.12	409.807	1913.12	678.985	1913.12	292.582	1913.12	461.608	1913.12	398.957
1915.05	402.661	1915.05	546.466	1915.05	285.018	1915.05	471.333	1915.05	349.103
1916.98	376.458	1916.98	632.41	1916.98	343.416	1916.98	505.124	1916.98	369.413
1918.9	337.575	1918.9	645.222	1918.9	323.128	1918.9	504.877	1918.9	475.408
1920.83	324.061	1920.83	719.604	1920.83	301.892	1920.83	545.497	1920.83	467.324
1922.76	372.882	1922.76	674.477	1922.76	270.342	1922.76	483.062	1922.76	499.087
1924.69	395.532	1924.69	732.044	1924.69	305.728	1924.69	498.291	1924.69	528.881
1926.62	419.597	1926.62	677.711	1926.62	330.826	1926.62	520.216	1926.62	505.611
1928.55	441.606	1928.55	704.182	1928.55	321.85	1928.55	506.647	1928.55	405.526
1930.48	432.604	1930.48	683.804	1930.48	305.706	1930.48	488.549	1930.48	417.529
1932.4	418.75	1932.4	586.78	1932.4	309.216	1932.4	504.238	1932.4	495.849
1934.33	418.381	1934.33	585.116	1934.33	304.649	1934.33	505.394	1934.33	480.284
1936.26	398.733	1936.26	653.424	1936.26	300.977	1936.26	492.452	1936.26	437.452
1938.19	381.459	1938.19	648.795	1938.19	338.877	1938.19	528.074	1938.19	479.126
1940.12	423.316	1940.12	650.269	1940.12	315.588	1940.12	489.998	1940.12	500.587
1942.05	411.174	1942.05	693.384	1942.05	311.474	1942.05	518.648	1942.05	521.656
1943.97	385.148	1943.97	680.785	1943.97	339.014	1943.97	549.196	1943.97	493.271
1945.9	381.386	1945.9	691.964	1945.9	310.608	1945.9	544.222	1945.9	512.005
1947.83	400.838	1947.83	697.807	1947.83	320.093	1947.83	526.253	1947.83	488.232
1949.76	408.377	1949.76	695.184	1949.76	320.954	1949.76	527.398	1949.76	557.798
1951.69	415.232	1951.69	691.19	1951.69	283.426	1951.69	513.924	1951.69	498.596
1953.62	403.613	1953.62	669.361	1953.62	289.009	1953.62	520.345	1953.62	395.453
1955.55	371.31	1955.55	674.36	1955.55	315.923	1955.55	525.993	1955.55	418.055
1957.47	377.046	1957.47	678.912	1957.47	306.773	1957.47	496.397	1957.47	477.185
1959.4	399.353	1959.4	673.726	1959.4	286.219	1959.4	478.875	1959.4	485.028
1961.33	396.107	1961.33	687.358	1961.33	286.182	1961.33	487.86	1961.33	469.86
1963.26	418.471	1963.26	662.841	1963.26	295.623	1963.26	495.107	1963.26	488.141
1965.19	455.497	1965.19	624.972	1965.19	295.676	1965.19	509.751	1965.19	491.896
1967.12	454.958	1967.12	631.698	1967.12	296.919	1967.12	522.382	1967.12	482.241
1969.05	460.885	1969.05	669.841	1969.05	310.43	1969.05	504.626	1969.05	492.429
1970.97	430.424	1970.97	737.121	1970.97	322.213	1970.97	507.619	1970.97	469.908
1972.9	354.182	1972.9	711.539	1972.9	312.387	1972.9	510.53	1972.9	486.218
1974.83	406.86	1974.83	677.699	1974.83	289.445	1974.83	481.66	1974.83	471.015
1976.76	426.907	1976.76	647.719	1976.76	334.525	1976.76	522.799	1976.76	570.805
1978.69	408.899	1978.69	667.788	1978.69	296.118	1978.69	464.766	1978.69	531.198
1980.62	421.058	1980.62	574.236	1980.62	290.094	1980.62	474.566	1980.62	540.854
1982.55	425.419	1982.55	673.394	1982.55	325.45	1982.55	525.543	1982.55	489.265
1984.47	419.837	1984.47	751.69	1984.47	334.067	1984.47	541.143	1984.47	516.604
1986.4	424.267	1986.4	711.148	1986.4	353.869	1986.4	544.683	1986.4	450.387
1988.33	412.555	1988.33	681.528	1988.33	348.25	1988.33	538.1	1988.33	456.99
1990.26	406.073	1990.26	623.07	1990.26	322.492	1990.26	519.795	1990.26	511.973
1992.19	447.666	1992.19	553.027	1992.19	336.107	1992.19	520.346	1992.19	423.356
1994.12	451.817	1994.12	634.776	1994.12	338.529	1994.12	536.924	1994.12	382.457
1996.04	361.431	1996.04	680.758	1996.04	290.241	1996.04	528.855	1996.04	458.131
1997.97	427.432	1997.97	706.168	1997.97	317.255	1997.97	514.219	1997.97	524.194
1999.9	398.96	1999.9	709.878	1999.9	344.378	1999.9	544.458	1999.9	531.777
2001.83	434.94	2001.83	721.838	2001.83	306.03	2001.83	522.743	2001.83	538.514
2003.76	448.573	2003.76	661.471	2003.76	350.282	2003.76	544.797	2003.76	543.5
2005.69	461.673	2005.69	719.504	2005.69	369.511	2005.69	592.971	2005.69	505.327
2007.62	463.111	2007.62	678.532	2007.62	331.737	2007.62	525.313	2007.62	511.463
2009.54	448.103	2009.54	721.417	2009.54	322.246	2009.54	528.119	2009.54	555.795
2011.47	441.286	2011.47	659.016	2011.47	320.953	2011.47	553.673	2011.47	470.325
2013.4	425.019	2013.4	658.423	2013.4	311.731	2013.4	540.435	2013.4	421.111
2015.33	415.209	2015.33	695.537	2015.33	329.978	2015.33	545.067	2015.33	472.697
2017.26	425.12	2017.26	649.595	2017.26	334.239	2017.26	541.472	2017.26	540.237
2019.19	436.813	2019.19	639.036	2019.19	304.213	2019.19	519.344	2019.19	560.982
2021.11	432.949	2021.11	684.793	2021.11	308.56	2021.11	548.579	2021.11	501.562
2023.04	405.234	2023.04	647.143	2023.04	315.427	2023.04	534.024	2023.04	442.389
2024.97	422.695	2024.97	727.717	2024.97	346.461	2024.97	534.655	2024.97	444.425
2026.9	471.591	2026.9	718.873	2026.9	318.137	2026.9	492.057	2026.9	516.631
2028.83	447.063	2028.83	661.875	2028.83	311.685	2028.83	498.392	2028.83	559.628
2030.76	406.195	2030.76	688.42	2030.76	325.754	2030.76	534.209	2030.76	497.385
2032.68	410.175	2032.68	709.05	2032.68	323.934	2032.68	535.983	2032.68	446.908
2034.61	411.392	2034.61	744.826	2034.61	324.755	2034.61	536.133	2034.61	465.981
2036.54	429.634	2036.54	698.766	2036.54	330.82	2036.54	552.697	2036.54	499.939
2038.47	430.208	2038.47	660.283	2038.47	348.37	2038.47	570.534	2038.47	484.948
2040.4	400.191	2040.4	685.869	2040.4	352.748	2040.4	565.483	2040.4	463.635
2042.33	410.638	2042.33	639.272	2042.33	325.063	2042.33	546.741	2042.33	494.056
2044.26	423.663	2044.26	605.128	2044.26	308.709	2044.26	541.599	2044.26	530.343
2046.18	406.282	2046.18	657.491	2046.18	321.771	2046.18	541.164	2046.18	542.252
2048.11	430.575	2048.11	713.23	2048.11	325.209	2048.11	535.039	2048.11	535.226
2050.04	454.799	2050.04	716.736	2050.04	318.051	2050.04	534.116	2050.04	528.387
2051.97	422.322	2051.97	701.255	2051.97	319.825	2051.97	531.27	2051.97	524.468
2053.9	405.911	2053.9	654.668	2053.9	317.446	2053.9	536.166	2053.9	497.579
2055.83	381.363	2055.83	645.653	2055.83	316.3	2055.83	535.366	2055.83	491.078
2057.76	383.578	2057.76	730.229	2057.76	303.752	2057.76	492.007	2057.76	515.698
2059.68	381.865	2059.68	629.653	2059.68	293.25	2059.68	504.704	2059.68	482.315
2061.61	363.005	2061.61	531.914	2061.61	304.528	2061.61	528.844	2061.61	424.46
2063.54	389.168	2063.54	580.18	2063.54	304.624	2063.54	511.068	2063.54	448.003
2065.47	380.527	2065.47	634.559	2065.47	255.122	2065.47	453.107	2065.47	502.324
2067.4	372.824	2067.4	691.326	2067.4	285.943	2067.4	495.829	2067.4	518.925
2069.33	381.767	2069.33	664.967	2069.33	306.767	2069.33	499.96	2069.33	496.416
2071.25	358.454	2071.25	641.011	2071.25	298.599	2071.25	483.163	2071.25	468.734
2073.18	366.993	2073.18	671.963	2073.18	252.992	2073.18	454.832	2073.18	357.93
2075.11	386.201	2075.11	639.02	2075.11	232.239	2075.11	437.115	2075.11	348.984
2077.04	340.291	2077.04	579.362	2077.04	294.951	2077.04	486.847	2077.04	522.066
2078.97	350.529	2078.97	636.19	2078.97	302.566	2078.97	499.525	2078.97	446.728
2080.9	363.493	2080.9	590.299	2080.9	294.486	2080.9	510.115	2080.9	393.82
2082.82	379.109	2082.82	615.107	2082.82	302.994	2082.82	513.608	2082.82	445.822
2084.75	371.229	2084.75	662.52	2084.75	287.043	2084.75	491.945	2084.75	443.516
2086.68	382.469	2086.68	597.255	2086.68	304.721	2086.68	504.029	2086.68	407.995
2088.61	399.038	2088.61	649.235	2088.61	243.451	2088.61	472.395	2088.61	413.914
2090.54	371.634	2090.54	659.954	2090.54	253.237	2090.54	468.64	2090.54	445.399
2092.47	370.162	2092.47	582.191	2092.47	288.598	2092.47	497.133	2092.47	475.841
2094.4	392.308	2094.4	542.076	2094.4	290.678	2094.4	522.757	2094.4	486.197
2096.32	377.359	2096.32	538.939	2096.32	259.312	2096.32	480.625	2096.32	409.014
2098.25	369.746	2098.25	663.134	2098.25	263.443	2098.25	469.061	2098.25	419.212
2100.18	352.497	2100.18	694.196	2100.18	279.248	2100.18	491.668	2100.18	433.947
2102.11	336.781	2102.11	583.779	2102.11	278.266	2102.11	480.77	2102.11	411.627
2104.04	390.333	2104.04	629.949	2104.04	295.088	2104.04	486.637	2104.04	504.653
2105.97	404.552	2105.97	652.805	2105.97	289.278	2105.97	503.445	2105.97	443.884
2107.89	384.1	2107.89	609.996	2107.89	293.777	2107.89	459.522	2107.89	341.359
2109.82	373.967	2109.82	488.086	2109.82	294.348	2109.82	482.08	2109.82	519.786
2111.75	404.127	2111.75	632.111	2111.75	247.729	2111.75	446.424	2111.75	477.779
2113.68	380.7	2113.68	698.696	2113.68	272.393	2113.68	503.988	2113.68	456.032
2115.61	369.881	2115.61	568.195	2115.61	312.479	2115.61	494.225	2115.61	421.164
2117.54	381.575	2117.54	588.898	2117.54	261.319	2117.54	451.101	2117.54	449.329
2119.47	374.459	2119.47	623.103	2119.47	287.32	2119.47	475.42	2119.47	450.214
2121.39	347.441	2121.39	621.947	2121.39	304.554	2121.39	500.016	2121.39	417.73
2123.32	315.159	2123.32	619.785	2123.32	292.332	2123.32	512.894	2123.32	340.804
2125.25	331.39	2125.25	600.909	2125.25	297.654	2125.25	490.498	2125.25	337.478
2127.18	343.572	2127.18	555.327	2127.18	282.788	2127.18	458.705	2127.18	400.075
2129.11	323.527	2129.11	552.531	2129.11	242.294	2129.11	471.455	2129.11	423.003
2131.04	348.929	2131.04	599	2131.04	254.56	2131.04	489.035	2131.04	414.443
2132.97	367.88	2132.97	596.062	2132.97	287.952	2132.97	477.077	2132.97	410.325
2134.89	347.226	2134.89	620.478	2134.89	287.787	2134.89	490.978	2134.89	473.493
2136.82	365.268	2136.82	633.689	2136.82	318.051	2136.82	505.194	2136.82	339.684
2138.75	352.581	2138.75	540.885	2138.75	297.808	2138.75	481.51	2138.75	375.248
2140.68	381.2	2140.68	628.755	2140.68	248.636	2140.68	430.161	2140.68	462.264
2142.61	314.004	2142.61	609.29	2142.61	250.723	2142.61	427.382	2142.61	424.353
2144.54	334.392	2144.54	605.151	2144.54	244.402	2144.54	460.589	2144.54	418.531
2146.46	348.149	2146.46	644.561	2146.46	239.232	2146.46	450.266	2146.46	406.431
2148.39	382.669	2148.39	633.466	2148.39	223.721	2148.39	420.194	2148.39	469.092
2150.32	392.389	2150.32	592.935	2150.32	256.875	2150.32	445.469	2150.32	413.63
2152.25	381.539	2152.25	640.226	2152.25	270.602	2152.25	456.844	2152.25	400.036
2154.18	377.106	2154.18	719.967	2154.18	260.41	2154.18	462.174	2154.18	459.094
2156.11	348.949	2156.11	675.859	2156.11	286.937	2156.11	494.409	2156.11	409.722
2158.03	314.986	2158.03	565.427	2158.03	294.318	2158.03	489.741	2158.03	400.109
2159.96	325.5	2159.96	549.453	2159.96	291.541	2159.96	520.089	2159.96	434.331
2161.89	324.875	2161.89	554.05	2161.89	272.052	2161.89	477.689	2161.89	397.812
2163.82	341.928	2163.82	531.65	2163.82	263.52	2163.82	462.558	2163.82	455.297
2165.75	309.265	2165.75	594.867	2165.75	295.618	2165.75	475.819	2165.75	493.408
2167.68	386.427	2167.68	705.983	2167.68	252.751	2167.68	434.982	2167.68	478.575
2169.61	373.763	2169.61	595.632	2169.61	282.212	2169.61	486.668	2169.61	387.889
2171.53	353.756	2171.53	617.658	2171.53	299.803	2171.53	481.818	2171.53	432.991
2173.46	350.724	2173.46	644.997	2173.46	294.26	2173.46	488.428	2173.46	457.176
2175.39	364.148	2175.39	661.958	2175.39	284.338	2175.39	485.642	2175.39	459.073
2177.32	357.16	2177.32	688.411	2177.32	294.549	2177.32	490.63	2177.32	431.003
2179.25	377.472	2179.25	644.387	2179.25	288.11	2179.25	486.781	2179.25	398.42
2181.18	409.139	2181.18	624.416	2181.18	269.315	2181.18	473.85	2181.18	401.587
2183.11	385.25	2183.11	659.147	2183.11	269.354	2183.11	464.046	2183.11	416.301
2185.03	369.599	2185.03	593.442	2185.03	265.801	2185.03	443.591	2185.03	430.855
2186.96	371.951	2186.96	611.183	2186.96	280.652	2186.96	491.723	2186.96	409.866
2188.89	402.88	2188.89	689.973	2188.89	215.105	2188.89	423.061	2188.89	352.08
2190.82	396.459	2190.82	615.861	2190.82	269.914	2190.82	469.148	2190.82	448.314
2192.75	416.319	2192.75	629.695	2192.75	287.438	2192.75	465.338	2192.75	469.328
2194.68	416.109	2194.68	583.981	2194.68	306.636	2194.68	484.832	2194.68	503.024
2196.6	432.97	2196.6	602.426	2196.6	312.78	2196.6	502.358	2196.6	500.657
2198.53	426.404	2198.53	610.652	2198.53	279.66	2198.53	485.184	2198.53	523.878
2200.46	384.953	2200.46	579.998	2200.46	308.363	2200.46	532.007	2200.46	490.272
2202.39	366.19	2202.39	558.173	2202.39	317.957	2202.39	523.828	2202.39	424.957
2204.32	389.826	2204.32	631.648	2204.32	277.629	2204.32	468.407	2204.32	411.882
2206.25	401.855	2206.25	694.502	2206.25	267.392	2206.25	467.354	2206.25	436.551
2208.18	386.521	2208.18	621.23	2208.18	299.288	2208.18	484.363	2208.18	481.919
2210.1	370.548	2210.1	565.07	2210.1	311.678	2210.1	475.372	2210.1	524.649
2212.03	355.989	2212.03	658.035	2212.03	296.438	2212.03	494.509	2212.03	516.307
2213.96	374.171	2213.96	670.989	2213.96	293.98	2213.96	495.401	2213.96	508.711
2215.89	404.618	2215.89	614.108	2215.89	290.226	2215.89	439.681	2215.89	422.946
2217.82	385.562	2217.82	628.4	2217.82	322.463	2217.82	484.093	2217.82	418.482
2219.75	365.038	2219.75	649.741	2219.75	307.82	2219.75	516.455	2219.75	324.806
2221.68	353.938	2221.68	568.03	2221.68	299.248	2221.68	471.471	2221.68	448.796
2223.6	326.838	2223.6	600.577	2223.6	287.174	2223.6	456.375	2223.6	494.815
2225.53	350.736	2225.53	614.926	2225.53	268.234	2225.53	463.304	2225.53	477.951
2227.46	372.202	2227.46	695.844	2227.46	317.451	2227.46	513.115	2227.46	511.924
2229.39	411.88	2229.39	672.673	2229.39	309.712	2229.39	494.325	2229.39	509.01
2231.32	409.494	2231.32	609.274	2231.32	283.646	2231.32	468.93	2231.32	451.925
2233.24	392.389	2233.24	590.182	2233.24	294.734	2233.24	476.127	2233.24	451.986
2235.17	393.496	2235.17	579.619	2235.17	306.526	2235.17	499.593	2235.17	471.912
2237.1	369.108	2237.1	581.472	2237.1	307.927	2237.1	529.888	2237.1	447.831
2239.03	372.017	2239.03	582.71	2239.03	295.898	2239.03	500.026	2239.03	488.532
2240.96	395.843	2240.96	634.855	2240.96	282.067	2240.96	482.595	2240.96	500.641
2242.89	356.074	2242.89	687.426	2242.89	252.087	2242.89	469.095	2242.89	423.416
2244.82	375.438	2244.82	542.808	2244.82	310.075	2244.82	509.919	2244.82	474.086
2246.74	364.956	2246.74	668.932	2246.74	323.727	2246.74	509.264	2246.74	419.57
2248.67	358.968	2248.67	651.903	2248.67	309.969	2248.67	501.025	2248.67	446.191
2250.6	363.472	2250.6	657.49	2250.6	297.717	2250.6	462.679	2250.6	406.847
2252.53	381.457	2252.53	638.932	2252.53	279.772	2252.53	444.276	2252.53	436.871
2254.46	380.603	2254.46	632.181	2254.46	301.673	2254.46	507.562	2254.46	429.76
2256.39	347.959	2256.39	554.026	2256.39	263.043	2256.39	485.833	2256.39	385.671
2258.32	340.207	2258.32	586.432	2258.32	272.407	2258.32	470.814	2258.32	447.671
2260.24	362.383	2260.24	684.841	2260.24	303.552	2260.24	494.418	2260.24	499.818
2262.17	396.377	2262.17	635.227	2262.17	282.505	2262.17	487.277	2262.17	455.25
2264.1	424.178	2264.1	542.813	2264.1	298.265	2264.1	486.37	2264.1	428.725
2266.03	389.697	2266.03	599.146	2266.03	332.652	2266.03	497.527	2266.03	434.439
2267.96	354.989	2267.96	668.871	2267.96	315.45	2267.96	516.068	2267.96	504.885
2269.89	425.541	2269.89	521.598	2269.89	295.502	2269.89	539.135	2269.89	491.109
2271.82	364.545	2271.82	648.145	2271.82	290.402	2271.82	480.729	2271.82	454.059
2273.74	368.743	2273.74	651.123	2273.74	264.81	2273.74	451.502	2273.74	429.822
2275.67	364.026	2275.67	654.816	2275.67	256.983	2275.67	454.769	2275.67	468.818
2277.6	403.328	2277.6	690.432	2277.6	245.861	2277.6	421.591	2277.6	420.932
2279.53	413.321	2279.53	661.616	2279.53	237.646	2279.53	418.644	2279.53	514.709
2281.46	398.147	2281.46	624.491	2281.46	280.005	2281.46	484.285	2281.46	476.986
2283.39	392.471	2283.39	589.783	2283.39	312.513	2283.39	534.475	2283.39	455.745
2285.31	375.526	2285.31	649.04	2285.31	289.286	2285.31	502.173	2285.31	471.062
2287.24	362.346	2287.24	699.003	2287.24	286.685	2287.24	471.792	2287.24	477.469
2289.17	390.066	2289.17	595.781	2289.17	309.809	2289.17	485.271	2289.17	476.955
2291.1	407.253	2291.1	532.448	2291.1	295.93	2291.1	490.843	2291.1	454.868
2293.03	368.608	2293.03	663.544	2293.03	278.781	2293.03	484.675	2293.03	457.342
2294.96	380.35	2294.96	629.083	2294.96	239.14	2294.96	426.426	2294.96	476.264
2296.89	384.859	2296.89	599.781	2296.89	266.39	2296.89	438.004	2296.89	377.781
2298.81	379.191	2298.81	643.732	2298.81	304.593	2298.81	491.661	2298.81	425.11
2300.74	416.574	2300.74	652.676	2300.74	280.161	2300.74	456.56	2300.74	514.438
2302.67	453.683	2302.67	613.551	2302.67	283.956	2302.67	456.097	2302.67	456.089
2304.6	388.672	2304.6	641.286	2304.6	278.599	2304.6	481.703	2304.6	479.182
2306.53	386.057	2306.53	618.756	2306.53	301.793	2306.53	514.944	2306.53	468.6
2308.46	397.867	2308.46	627.156	2308.46	299.838	2308.46	489.044	2308.46	478.539
2310.38	399.651	2310.38	670.546	2310.38	282.164	2310.38	484.175	2310.38	456.053
2312.31	401.518	2312.31	627.905	2312.31	282.489	2312.31	471.785	2312.31	487.209
2314.24	381.337	2314.24	644.356	2314.24	312.779	2314.24	491.257	2314.24	475.978
2316.17	358.987	2316.17	700.177	2316.17	325.947	2316.17	520.339	2316.17	461.049
2318.1	377.558	2318.1	617.614	2318.1	309.48	2318.1	496.904	2318.1	514.893
2320.03	399.572	2320.03	585.248	2320.03	313.522	2320.03	509.757	2320.03	465.824
2321.95	426.874	2321.95	638.188	2321.95	331.409	2321.95	537.487	2321.95	515.383
2323.88	527.237	2323.88	684.925	2323.88	433.814	2323.88	621.867	2323.88	517.189
2325.81	685.178	2325.81	919.838	2325.81	582.072	2325.81	743.347	2325.81	711.451
2327.74	811.185	2327.74	1072.21	2327.74	810.014	2327.74	926.172	2327.74	890.464
2329.67	792.751	2329.67	1088.07	2329.67	779.44	2329.67	970.135	2329.67	936.104
2331.6	676.636	2331.6	841.649	2331.6	559.284	2331.6	745.044	2331.6	698.245
2333.53	490.387	2333.53	689.557	2333.53	390.015	2333.53	572.097	2333.53	567.163
2335.45	413.599	2335.45	632.972	2335.45	347.706	2335.45	534.921	2335.45	544.034
2337.38	425.73	2337.38	638.48	2337.38	343.045	2337.38	553.524	2337.38	524.465
2339.31	412.062	2339.31	609.03	2339.31	324.679	2339.31	515.934	2339.31	481.933
2341.24	386.482	2341.24	641.734	2341.24	321.335	2341.24	498.752	2341.24	529.383
2343.17	406.446	2343.17	715.407	2343.17	301.521	2343.17	499.875	2343.17	542.044
2345.1	440.236	2345.1	677.135	2345.1	269.506	2345.1	482.717	2345.1	470.448
2347.03	411.957	2347.03	615.51	2347.03	293.74	2347.03	511.697	2347.03	518.474
2348.95	369.225	2348.95	656.609	2348.95	314.519	2348.95	523.416	2348.95	466.104
2350.88	389.963	2350.88	686.713	2350.88	313.956	2350.88	517.498	2350.88	367.226
2352.81	391.508	2352.81	662.271	2352.81	304.615	2352.81	492.582	2352.81	369.44
2354.74	418.137	2354.74	689.597	2354.74	284.371	2354.74	469.016	2354.74	439.372
2356.67	414.38	2356.67	693.033	2356.67	329.18	2356.67	528.547	2356.67	545.184
2358.6	390.295	2358.6	722.53	2358.6	348.188	2358.6	549.886	2358.6	443.452
2360.52	415.386	2360.52	681.756	2360.52	321.241	2360.52	514.99	2360.52	401.025
2362.45	433.961	2362.45	622.093	2362.45	314.944	2362.45	500.308	2362.45	421.619
2364.38	440.764	2364.38	647.401	2364.38	317.516	2364.38	508.524	2364.38	436.519
2366.31	429.004	2366.31	611.73	2366.31	320.194	2366.31	519.888	2366.31	519.505
2368.24	433.344	2368.24	596.416	2368.24	318.057	2368.24	527.787	2368.24	567.271
2370.17	457.317	2370.17	652.359	2370.17	328.804	2370.17	538.65	2370.17	544.581
2372.09	468.538	2372.09	609.282	2372.09	336.357	2372.09	510.116	2372.09	549.12
2374.02	465.131	2374.02	701.327	2374.02	325.101	2374.02	549.336	2374.02	498.736
2375.95	454.908	2375.95	624.903	2375.95	334.709	2375.95	532.605	2375.95	490.052
2377.88	409.022	2377.88	681.237	2377.88	367.008	2377.88	559.111	2377.88	605.117
2379.81	441.65	2379.81	749.639	2379.81	332.429	2379.81	525.872	2379.81	579.024
2381.74	434.475	2381.74	671.504	2381.74	360.333	2381.74	548.613	2381.74	547.893
2383.67	440.342	2383.67	680.864	2383.67	377.683	2383.67	574.751	2383.67	505.298
2385.59	417.741	2385.59	690.816	2385.59	350.185	2385.59	565.324	2385.59	602.222
2387.52	433.149	2387.52	727.508	2387.52	338.213	2387.52	537.453	2387.52	619.447
2389.45	441.727	2389.45	772.011	2389.45	348.22	2389.45	535.64	2389.45	542.94
2391.38	426.512	2391.38	762.435	2391.38	358.94	2391.38	533.871	2391.38	526.704
2393.31	447.996	2393.31	699.372	2393.31	349.411	2393.31	525.401	2393.31	569.104
2395.24	491.772	2395.24	657.484	2395.24	345.514	2395.24	543.429	2395.24	521.816
2397.16	506.762	2397.16	691.284	2397.16	379.204	2397.16	552.47	2397.16	394.894
2399.09	514.72	2399.09	711.565	2399.09	357.494	2399.09	555.662	2399.09	503.984
2401.02	522.63	2401.02	729.223	2401.02	351.316	2401.02	547.183	2401.02	597.863
2402.95	504.867	2402.95	785.687	2402.95	363.111	2402.95	570.837	2402.95	564.442
2404.88	483.912	2404.88	777.198	2404.88	336.216	2404.88	561.188	2404.88	524.405
2406.81	504.265	2406.81	695.773	2406.81	311.323	2406.81	511.295	2406.81	591.302
2408.74	537.44	2408.74	654.966	2408.74	409.787	2408.74	584.161	2408.74	689.886
2410.66	532.253	2410.66	751.281	2410.66	361.772	2410.66	539.358	2410.66	662.592
2412.59	578.594	2412.59	777.373	2412.59	406.191	2412.59	587.564	2412.59	621.65
2414.52	555.867	2414.52	731.963	2414.52	422.224	2414.52	601.258	2414.52	662.209
2416.45	580.903	2416.45	806.785	2416.45	416.348	2416.45	586.01	2416.45	706.645
2418.38	626.01	2418.38	898.956	2418.38	437.128	2418.38	636.992	2418.38	647.195
2420.31	605.946	2420.31	916.568	2420.31	476.332	2420.31	672.717	2420.31	689.396
2422.24	612.1	2422.24	855.224	2422.24	499.739	2422.24	682.29	2422.24	812.005
2424.16	669.398	2424.16	790.212	2424.16	495.164	2424.16	724.409	2424.16	769.009
2426.09	673.594	2426.09	902.635	2426.09	511.876	2426.09	721.28	2426.09	806.436
2428.02	702.761	2428.02	920.956	2428.02	511.504	2428.02	736.648	2428.02	857.073
2429.95	802.014	2429.95	925.189	2429.95	554.791	2429.95	780.057	2429.95	871.539
2431.88	814.857	2431.88	981.871	2431.88	619.167	2431.88	826.113	2431.88	945.7
2433.81	863.761	2433.81	1012.92	2433.81	643.217	2433.81	877.665	2433.81	1023
2435.73	914.033	2435.73	1080.9	2435.73	685.563	2435.73	915.679	2435.73	1091.77
2437.66	957.097	2437.66	1113.59	2437.66	705.692	2437.66	910.874	2437.66	1115.65
2439.59	988.682	2439.59	1145.22	2439.59	737.832	2439.59	960.509	2439.59	1167.06
2441.52	1013.06	2441.52	1150.53	2441.52	798.945	2441.52	998.992	2441.52	1178.22
2443.45	1063.05	2443.45	1137.01	2443.45	837.43	2443.45	1028.42	2443.45	1165.13
2445.38	1121	2445.38	1220.47	2445.38	842.385	2445.38	1065.12	2445.38	1263.75
2447.3	1152.35	2447.3	1345.02	2447.3	886.499	2447.3	1061.9	2447.3	1356.41
2449.23	1152.25	2449.23	1268.56	2449.23	893.649	2449.23	1053.95	2449.23	1299.9
2451.16	1218.62	2451.16	1305.07	2451.16	933.649	2451.16	1096.55	2451.16	1249.66
2453.09	1191.62	2453.09	1356.92	2453.09	893.74	2453.09	1040.9	2453.09	1330.28
2455.02	1189.13	2455.02	1312.1	2455.02	881.025	2455.02	1024.92	2455.02	1369.66
2456.95	1167.54	2456.95	1308.54	2456.95	914.676	2456.95	1084.4	2456.95	1335.72
2458.88	1166.25	2458.88	1402.22	2458.88	897.566	2458.88	1075.63	2458.88	1376.33
2460.8	1192.96	2460.8	1269.04	2460.8	867.299	2460.8	1025.38	2460.8	1415.78
2462.73	1158.46	2462.73	1308	2462.73	853.295	2462.73	1067.07	2462.73	1380.02
2464.66	1120.52	2464.66	1316.94	2464.66	877.686	2464.66	1070.27	2464.66	1298.7
2466.59	1145	2466.59	1163.48	2466.59	850.587	2466.59	999.461	2466.59	1251.43
2468.52	1094.4	2468.52	1125.77	2468.52	786.967	2468.52	965.604	2468.52	1188.01
2470.45	1033.08	2470.45	1226.63	2470.45	785.251	2470.45	986.854	2470.45	1192.8
2472.38	1073.3	2472.38	1268.35	2472.38	797.452	2472.38	975.383	2472.38	1260.1
2474.3	1035.66	2474.3	1301.24	2474.3	762.203	2474.3	942.056	2474.3	1204.36
2476.23	960.739	2476.23	1281.59	2476.23	786.79	2476.23	959.82	2476.23	1126.58
2478.16	998.261	2478.16	1150.17	2478.16	778.922	2478.16	960.044	2478.16	969.867
2480.09	989.042	2480.09	1111.97	2480.09	721.207	2480.09	926.553	2480.09	1121.69
2482.02	955.121	2482.02	1054.91	2482.02	705.627	2482.02	910.996	2482.02	1149.97
2483.95	981.879	2483.95	1123.9	2483.95	719.358	2483.95	917.509	2483.95	1042.3
2485.88	930.195	2485.88	1039.41	2485.88	671.532	2485.88	878.987	2485.88	955.94
2487.8	865.83	2487.8	1084.5	2487.8	651.589	2487.8	848	2487.8	967.256
2489.73	896.684	2489.73	1132.51	2489.73	657.659	2489.73	830.095	2489.73	991.847
2491.66	892.615	2491.66	1140.22	2491.66	624.731	2491.66	799.337	2491.66	989.697
2493.59	845.823	2493.59	1040.02	2493.59	611.29	2493.59	789.024	2493.59	1023.01
2495.52	826.849	2495.52	977.175	2495.52	622.43	2495.52	822.301	2495.52	1000.08
2497.45	830.155	2497.45	1039.34	2497.45	612.358	2497.45	819.218	2497.45	1004.2
2499.37	830.17	2499.37	1017.1	2499.37	585.849	2499.37	775.549	2499.37	982.59
2501.3	812.182	2501.3	986.652	2501.3	594.821	2501.3	773.482	2501.3	889.786
2503.23	811.589	2503.23	1034.29	2503.23	609.337	2503.23	782.166	2503.23	971.55
2505.16	789.297	2505.16	1044.24	2505.16	583.01	2505.16	783.487	2505.16	956.872
2507.09	803.57	2507.09	901.524	2507.09	566.116	2507.09	763.86	2507.09	927.165
2509.02	777.963	2509.02	930.089	2509.02	543.456	2509.02	721.374	2509.02	859.925
2510.95	779.158	2510.95	1035.86	2510.95	579.571	2510.95	794.927	2510.95	952.801
2512.87	770.528	2512.87	955.538	2512.87	591.713	2512.87	802.566	2512.87	909.899
2514.8	746.678	2514.8	841.843	2514.8	546.597	2514.8	759.915	2514.8	945.88
2516.73	786.873	2516.73	971.302	2516.73	518.997	2516.73	728.973	2516.73	871.784
2518.66	813.629	2518.66	1040.73	2518.66	537.291	2518.66	733.159	2518.66	769.592
2520.59	774.457	2520.59	972.361	2520.59	541.794	2520.59	731.001	2520.59	842.383
2522.51	759.052	2522.51	950.178	2522.51	536.439	2522.51	739.347	2522.51	938.978
2524.44	780.35	2524.44	940.79	2524.44	553.66	2524.44	775.722	2524.44	902.111
2526.37	778.379	2526.37	1003.96	2526.37	540.558	2526.37	734.301	2526.37	871.6
2528.3	783.336	2528.3	953.189	2528.3	564.918	2528.3	742.634	2528.3	938.623
2530.23	736.386	2530.23	984.427	2530.23	600.416	2530.23	804.042	2530.23	869.67
2532.16	733.332	2532.16	945.837	2532.16	566.692	2532.16	744.104	2532.16	896.911
2534.09	756.649	2534.09	961.202	2534.09	566.121	2534.09	753.47	2534.09	887.066
2536.01	783.399	2536.01	975.657	2536.01	589.234	2536.01	757.729	2536.01	899.831
2537.94	806.678	2537.94	1007.13	2537.94	550.154	2537.94	743.281	2537.94	899.873
2539.87	763.205	2539.87	983.402	2539.87	543.104	2539.87	743.392	2539.87	903.852
2541.8	735.551	2541.8	932.523	2541.8	582.295	2541.8	805.247	2541.8	910.848
2543.73	760.418	2543.73	931.515	2543.73	587.176	2543.73	813.67	2543.73	947.863
2545.66	772.433	2545.66	928.786	2545.66	574.509	2545.66	781.846	2545.66	892.132
2547.59	778.759	2547.59	1043.97	2547.59	574.918	2547.59	758.12	2547.59	810.797
2549.51	800.135	2549.51	1067.57	2549.51	591.655	2549.51	766.025	2549.51	876.804
2551.44	803.848	2551.44	1032.29	2551.44	576.01	2551.44	734.409	2551.44	973.06
2553.37	791.461	2553.37	1047.41	2553.37	561.574	2553.37	773.143	2553.37	920.775
2555.3	787.232	2555.3	976.038	2555.3	558.09	2555.3	757.728	2555.3	984.861
2557.23	804.7	2557.23	912.595	2557.23	568.056	2557.23	762.061	2557.23	940.314
2559.16	830.304	2559.16	1027.54	2559.16	572.115	2559.16	786.435	2559.16	872.802
2561.09	859.768	2561.09	1110.31	2561.09	577.966	2561.09	802.349	2561.09	960.799
2563.01	844.379	2563.01	1023.72	2563.01	574.911	2563.01	816.309	2563.01	988.496
2564.94	838.048	2564.94	954.917	2564.94	593.12	2564.94	797.985	2564.94	962.679
2566.87	803.111	2566.87	986.146	2566.87	627.498	2566.87	818.431	2566.87	999.27
2568.8	828.35	2568.8	1056.55	2568.8	612.494	2568.8	833.513	2568.8	1068.82
2570.73	870.521	2570.73	1064.2	2570.73	594.764	2570.73	833.185	2570.73	1051.18
2572.66	852.025	2572.66	1061.03	2572.66	605.962	2572.66	829.887	2572.66	1029.77
2574.58	864.693	2574.58	1101.17	2574.58	607.451	2574.58	802.939	2574.58	1034.8
2576.51	899.774	2576.51	1103.51	2576.51	626.398	2576.51	821.415	2576.51	1026.97
2578.44	909.423	2578.44	1087.58	2578.44	652.877	2578.44	873.924	2578.44	1115.94
2580.37	941.418	2580.37	1100.21	2580.37	668.875	2580.37	872.822	2580.37	1051.15
2582.3	962.721	2582.3	1177.93	2582.3	675.556	2582.3	890.747	2582.3	1095.81
2584.23	1007.49	2584.23	1179.27	2584.23	698.268	2584.23	917.496	2584.23	1139.95
2586.16	976.774	2586.16	1219.66	2586.16	740.998	2586.16	952.913	2586.16	1130.37
2588.08	954.913	2588.08	1218.97	2588.08	749.645	2588.08	950.895	2588.08	1178.58
2590.01	959.118	2590.01	1193.69	2590.01	753.87	2590.01	965.951	2590.01	1204.77
2591.94	1044.51	2591.94	1211.08	2591.94	783.103	2591.94	1009.16	2591.94	1232.54
2593.87	1097.83	2593.87	1262.39	2593.87	786.791	2593.87	1011.25	2593.87	1287.28
2595.8	1097.64	2595.8	1350.87	2595.8	791.161	2595.8	1017.88	2595.8	1335.7
2597.73	1168.95	2597.73	1373.79	2597.73	829.052	2597.73	1069.18	2597.73	1368.87
2599.65	1229.53	2599.65	1319.79	2599.65	848.195	2599.65	1084.7	2599.65	1382.02
2601.58	1183.39	2601.58	1346.03	2601.58	862.75	2601.58	1113.48	2601.58	1367.34
2603.51	1284.28	2603.51	1482.96	2603.51	909.402	2603.51	1137.31	2603.51	1436.12
2605.44	1343.85	2605.44	1404.47	2605.44	929.745	2605.44	1160.56	2605.44	1523.46
2607.37	1375.86	2607.37	1437.04	2607.37	984.862	2607.37	1238.6	2607.37	1594.85
2609.3	1410.19	2609.3	1513.36	2609.3	986.154	2609.3	1251.42	2609.3	1630.57
2611.22	1461.77	2611.22	1546.04	2611.22	1061.25	2611.22	1329.3	2611.22	1694.06
2613.15	1530.96	2613.15	1617.21	2613.15	1077.29	2613.15	1286.5	2613.15	1763.93
2615.08	1556.34	2615.08	1656.4	2615.08	1139.44	2615.08	1391.71	2615.08	1794.45
2617.01	1626.3	2617.01	1730.93	2617.01	1196.3	2617.01	1471.16	2617.01	1899.54
2618.94	1682.16	2618.94	1780.55	2618.94	1246.9	2618.94	1468.35	2618.94	2017.8
2620.87	1781.26	2620.87	1899.6	2620.87	1298.19	2620.87	1503.82	2620.87	2039.79
2622.8	1893.74	2622.8	1984.96	2622.8	1333.5	2622.8	1542.2	2622.8	2146.14
2624.72	1949.45	2624.72	1982.61	2624.72	1404.68	2624.72	1587.85	2624.72	2241.01
2626.65	2085.44	2626.65	2064.41	2626.65	1476.46	2626.65	1663.06	2626.65	2361.31
2628.58	2153.28	2628.58	2253.12	2628.58	1547.77	2628.58	1695.61	2628.58	2407.11
2630.51	2213.35	2630.51	2272.7	2630.51	1650.87	2630.51	1782.21	2630.51	2542.85
2632.44	2362.42	2632.44	2340.32	2632.44	1686.86	2632.44	1846.15	2632.44	2635.67
2634.37	2478.01	2634.37	2471.1	2634.37	1773.96	2634.37	1915.58	2634.37	2805.99
2636.3	2595.24	2636.3	2539.56	2636.3	1896.34	2636.3	2011.97	2636.3	2910.75
2638.22	2651.72	2638.22	2621.48	2638.22	1971.33	2638.22	2061.77	2638.22	3107.21
2640.15	2838.09	2640.15	2788.59	2640.15	2116.37	2640.15	2142.34	2640.15	3320.8
2642.08	2975.26	2642.08	2952.48	2642.08	2240.4	2642.08	2248.07	2642.08	3436.72
2644.01	3108.11	2644.01	3104.05	2644.01	2342.93	2644.01	2351.57	2644.01	3582.03
2645.94	3300.99	2645.94	3235.8	2645.94	2440.79	2645.94	2444.62	2645.94	3835.52
2647.87	3482.22	2647.87	3326.21	2647.87	2524.97	2647.87	2523.86	2647.87	4075.71
2649.79	3699.53	2649.79	3462.7	2649.79	2672.91	2649.79	2682.09	2649.79	4249.23
2651.72	3893.78	2651.72	3629.8	2651.72	2887.05	2651.72	2877.88	2651.72	4456.64
2653.65	4084.63	2653.65	3707.89	2653.65	3041.52	2653.65	2936.08	2653.65	4708.74
2655.58	4332.15	2655.58	3930.38	2655.58	3201.17	2655.58	3100.31	2655.58	4912.14
2657.51	4523.11	2657.51	4269.61	2657.51	3417.55	2657.51	3278.46	2657.51	5157.05
2659.44	4829.41	2659.44	4465.26	2659.44	3577.71	2659.44	3448.93	2659.44	5509.73
2661.36	5080.18	2661.36	4726.11	2661.36	3787.36	2661.36	3628.35	2661.36	5758.27
2663.29	5333.45	2663.29	4890.8	2663.29	4002.79	2663.29	3754.27	2663.29	6130.26
2665.22	5656.27	2665.22	5107.44	2665.22	4199.65	2665.22	3955.96	2665.22	6502.93
2667.15	5952.29	2667.15	5460.58	2667.15	4436.95	2667.15	4154.54	2667.15	6791.35
2669.08	6295.86	2669.08	5882.06	2669.08	4734.55	2669.08	4352.38	2669.08	7154.58
2671.01	6779.08	2671.01	6190.51	2671.01	4990.56	2671.01	4617.79	2671.01	7524.45
2672.94	7222.42	2672.94	6357.72	2672.94	5216.64	2672.94	4843.41	2672.94	7996.09
2674.86	7485.85	2674.86	6812.11	2674.86	5537.55	2674.86	5056.91	2674.86	8604.06
2676.79	7965.62	2676.79	7075.89	2676.79	5944.82	2676.79	5276.29	2676.79	8964.5
2678.72	8436.4	2678.72	7516.19	2678.72	6127.75	2678.72	5526.68	2678.72	9529.35
2680.65	8819.74	2680.65	7826	2680.65	6529.77	2680.65	5752.34	2680.65	10040.1
2682.58	9313.36	2682.58	8182.48	2682.58	6902.07	2682.58	5913.95	2682.58	10492.9
2684.51	9728.2	2684.51	8700.14	2684.51	7150.09	2684.51	6109.26	2684.51	11015.9
2686.43	10047.4	2686.43	8982.05	2686.43	7461.22	2686.43	6310.01	2686.43	11392.4
2688.36	10327	2688.36	9216.34	2688.36	7763.13	2688.36	6371.33	2688.36	11709.7
2690.29	10672	2690.29	9401.15	2690.29	8024.52	2690.29	6463.9	2690.29	11937.3
2692.22	10954.6	2692.22	9637.94	2692.22	8306.08	2692.22	6659.16	2692.22	12188.5
2694.15	11218.5	2694.15	9822.57	2694.15	8435.93	2694.15	6778.66	2694.15	12514
2696.08	11458.2	2696.08	10056.2	2696.08	8500.16	2696.08	6876.28	2696.08	12732.7
2698.01	11569.3	2698.01	10206.5	2698.01	8573.11	2698.01	6988.3	2698.01	13105.3
2699.93	11719	2699.93	10272.9	2699.93	8708.67	2699.93	7089.23	2699.93	13075.6
2701.86	11591.6	2701.86	10283.6	2701.86	8774.66	2701.86	7143.81	2701.86	13039.1
2703.79	11716.9	2703.79	10308.1	2703.79	8899.21	2703.79	7439.1	2703.79	13090.5
2705.72	11580.7	2705.72	10282.2	2705.72	8904.88	2705.72	7490.55	2705.72	12946.5
2707.65	11480.5	2707.65	10353	2707.65	8879.9	2707.65	7660.2	2707.65	12815.2
2709.58	11493.7	2709.58	10281.9	2709.58	8701.86	2709.58	7641.83	2709.58	12761
2711.51	11402.4	2711.51	10016.6	2711.51	8758.35	2711.51	7867.69	2711.51	12651.1
2713.43	11324	2713.43	10078.5	2713.43	8708.99	2713.43	7892.17	2713.43	12578.1
2715.36	11253.5	2715.36	10107.9	2715.36	8649.35	2715.36	7967.77	2715.36	12378
2717.29	11059.7	2717.29	9757.14	2717.29	8477.39	2717.29	8046.73	2717.29	12089.2
2719.22	10805.1	2719.22	9643.24	2719.22	8258.66	2719.22	8045.25	2719.22	11740.1
2721.15	10624.8	2721.15	9520.99	2721.15	8114.2	2721.15	7994.75	2721.15	11531.8
2723.08	10256.5	2723.08	9079.05	2723.08	7906.12	2723.08	7816.1	2723.08	11256.7
2725	9742.74	2725	8778.88	2725	7581.8	2725	7603.22	2725	10718.9
2726.93	9277.01	2726.93	8107.17	2726.93	7137.82	2726.93	7224.46	2726.93	10146.6
2728.86	8752.32	2728.86	7740.07	2728.86	6722.77	2728.86	6857.52	2728.86	9723.39
2730.79	8290.94	2730.79	7366.23	2730.79	6358.13	2730.79	6441.98	2730.79	9084.51
2732.72	7664.77	2732.72	6994.94	2732.72	6025.41	2732.72	6270.95	2732.72	8472.21
2734.65	7254.85	2734.65	6625.13	2734.65	5552.62	2734.65	5961.84	2734.65	7875.84
2736.57	6922.01	2736.57	6157.15	2736.57	5139.68	2736.57	5518.02	2736.57	7470.55
2738.5	6354.28	2738.5	5747.08	2738.5	4820.65	2738.5	5128.18	2738.5	7027.12
2740.43	5866.74	2740.43	5402.13	2740.43	4398.22	2740.43	4746.03	2740.43	6425.71
2742.36	5413.24	2742.36	5048.8	2742.36	3996.51	2742.36	4449.34	2742.36	5930.47
2744.29	4960.05	2744.29	4560.74	2744.29	3696.38	2744.29	4149.42	2744.29	5535.67
2746.22	4607.53	2746.22	4185.84	2746.22	3411.53	2746.22	3818.43	2746.22	5114.38
2748.15	4231.26	2748.15	3926.01	2748.15	3165.63	2748.15	3543.96	2748.15	4724.57
2750.07	3811.6	2750.07	3654.84	2750.07	2849.09	2750.07	3228.32	2750.07	4313.09
2752	3444.05	2752	3283.72	2752	2565.28	2752	2954.32	2752	3898.23
2753.93	3199.83	2753.93	2980.86	2753.93	2368.99	2753.93	2696.45	2753.93	3573.08
2755.86	2922.05	2755.86	2923.4	2755.86	2173.81	2755.86	2498.07	2755.86	3349.42
2757.79	2743.92	2757.79	2578.21	2757.79	1951.61	2757.79	2304.65	2757.79	3031.82
2759.72	2498.93	2759.72	2394.8	2759.72	1796.24	2759.72	2135.91	2759.72	2866.82
2761.64	2260.36	2761.64	2387.13	2761.64	1667.59	2761.64	1980.33	2761.64	2561.25
2763.57	2144.18	2763.57	2207.26	2763.57	1563	2763.57	1901.45	2763.57	2409.24
2765.5	1991.48	2765.5	1963.61	2765.5	1460.77	2765.5	1757.75	2765.5	2302.03
2767.43	1814.55	2767.43	1933.07	2767.43	1350.97	2767.43	1614.71	2767.43	2148.6
2769.36	1761	2769.36	1864.48	2769.36	1292.96	2769.36	1551.35	2769.36	2016.38
2771.29	1721.26	2771.29	1702.21	2771.29	1248.08	2771.29	1497.37	2771.29	1982.37
2773.22	1619.51	2773.22	1758.61	2773.22	1200.47	2773.22	1442.57	2773.22	1971.27
2775.14	1580.5	2775.14	1696.82	2775.14	1171.82	2775.14	1372.28	2775.14	1845.46
2777.07	1524.75	2777.07	1562.6	2777.07	1131.51	2777.07	1353.44	2777.07	1807.02
2779	1430.33	2779	1491.38	2779	1053.19	2779	1273.09	2779	1710.01
2780.93	1357.72	2780.93	1449.44	2780.93	1036.79	2780.93	1273.1	2780.93	1647.28
2782.86	1292.1	2782.86	1489.28	2782.86	967.717	2782.86	1236.51	2782.86	1593.56
2784.79	1297.93	2784.79	1459.91	2784.79	909.589	2784.79	1180.39	2784.79	1513.62
2786.72	1271.84	2786.72	1438.3	2786.72	899.375	2786.72	1160.55	2786.72	1443.43
2788.64	1224.42	2788.64	1392.84	2788.64	895.718	2788.64	1143.13	2788.64	1371.4
2790.57	1211.69	2790.57	1323.39	2790.57	850.764	2790.57	1102.55	2790.57	1383.41
2792.5	1169.35	2792.5	1299.74	2792.5	818.87	2792.5	1073.33	2792.5	1387.98
2794.43	1126.23	2794.43	1293.13	2794.43	841.108	2794.43	1084.63	2794.43	1339.43
2796.36	1132.74	2796.36	1287.36	2796.36	813.913	2796.36	1052.08	2796.36	1351.12
2798.29	1087.75	2798.29	1315.93	2798.29	778.841	2798.29	1003.46	2798.29	1279.17
2800.22	1063.06	2800.22	1263.3	2800.22	783.175	2800.22	998.481	2800.22	1185.07
2802.14	1017.99	2802.14	1203.18	2802.14	760.731	2802.14	945.917	2802.14	1148.47
2804.07	1004.6	2804.07	1162.21	2804.07	736.666	2804.07	952.334	2804.07	1154.62
2806	1004.86	2806	1254.24	2806	700.326	2806	954.624	2806	1249.38
2807.93	996.641	2807.93	1176.88	2807.93	703.981	2807.93	930.965	2807.93	1215.61
2809.86	970.179	2809.86	1149.47	2809.86	711.937	2809.86	952.331	2809.86	1131.3
2811.78	958.566	2811.78	1200.03	2811.78	725.553	2811.78	967.227	2811.78	1153.87
2813.71	988.595	2813.71	1238.93	2813.71	724.528	2813.71	956.653	2813.71	1107.98
2815.64	982.336	2815.64	1174.36	2815.64	691.041	2815.64	916.447	2815.64	1070.8
2817.57	922.536	2817.57	1049.47	2817.57	679.237	2817.57	905.466	2817.57	1099.81
2819.5	896.615	2819.5	1057.02	2819.5	682.731	2819.5	930.725	2819.5	1055.59
2821.43	886.568	2821.43	1070.76	2821.43	656.141	2821.43	889.596	2821.43	1081.1
2823.36	849.831	2823.36	1101.76	2823.36	652.068	2823.36	900.073	2823.36	1012.62
2825.28	881.948	2825.28	1115.72	2825.28	657.053	2825.28	881.183	2825.28	982.383
2827.21	908.174	2827.21	1079.19	2827.21	660.85	2827.21	892.25	2827.21	1025.1
2829.14	863.652	2829.14	978.067	2829.14	643.985	2829.14	869.798	2829.14	1000.26
2831.07	852.814	2831.07	1008.36	2831.07	620.524	2831.07	867.932	2831.07	999.218
2833	840.609	2833	1128.19	2833	592.277	2833	860.864	2833	990.043
2834.93	855.811	2834.93	1147.03	2834.93	580.789	2834.93	835.111	2834.93	945.775
2836.86	867.567	2836.86	1007.65	2836.86	594.615	2836.86	848.539	2836.86	933.673
2838.78	818.413	2838.78	984.316	2838.78	624.014	2838.78	865.085	2838.78	959.981
2840.71	782.611	2840.71	1073.4	2840.71	604.306	2840.71	842.467	2840.71	949.811
2842.64	796.773	2842.64	1068.8	2842.64	563.428	2842.64	819.739	2842.64	926.764
2844.57	800.769	2844.57	1095.82	2844.57	602.655	2844.57	845.321	2844.57	920.419
2846.5	826.01	2846.5	1067.62	2846.5	618.201	2846.5	859.771	2846.5	921.414
2848.43	829.179	2848.43	1007.56	2848.43	595.183	2848.43	833.775	2848.43	985.28
2850.36	798.653	2850.36	989.484	2850.36	583.282	2850.36	841.653	2850.36	983.161
2852.28	802.225	2852.28	1070.8	2852.28	563.502	2852.28	833.582	2852.28	946.063
2854.21	762.614	2854.21	1021.63	2854.21	520.034	2854.21	770.727	2854.21	968.019
2856.14	762.88	2856.14	1026.6	2856.14	528.904	2856.14	781.081	2856.14	949.7
2858.07	804.602	2858.07	1019.4	2858.07	564.055	2858.07	810.741	2858.07	920.364
2860	803.689	2860	999.106	2860	567.229	2860	803.527	2860	859.751
2861.93	813.167	2861.93	1068.7	2861.93	564.177	2861.93	786.908	2861.93	880.958
2863.85	817.426	2863.85	1060.64	2863.85	564.44	2863.85	787.865	2863.85	972.717
2865.78	796.053	2865.78	1012.24	2865.78	539.135	2865.78	781.869	2865.78	962.481
[truncated: 329 more rows]

## Sheet: XPS raw_IG110 Control Sample
Full scan		F_point scan		C_point scan		Be_point scan		O_point scan
[truncated: 1,408 more rows]

[truncated: 2 more sheets: XPS raw_IG110 Test Sample, DG for possible reactions]
